# Supplementary material for: 2-Amino-4-(4-bromo­phen­yl)-8-trifluoro­methyl-3,4-dihydropyrimido[1,2-a][1,3,5]triazin-6(5H)-one
Source: Acta Crystallogr Sect E Struct Rep Online. 2009 Mar 6;65(Pt 4):o684. doi: 10.1107/S1600536809007612 (PMC2969032; doi:10.1107/S1600536809007612)
Supplement: Supplementary file 1 [file e-65-0o684-sup1.cif]

##############################################################################
###                                                                        ###
###        Electronic paper (Acta Crystallographica Section E)             ###
###                                                                        ###
##############################################################################
#                                                                            #
# This CIF contains the data in a paper accepted for publication in Acta     #
# Crystallographica Section E. It conforms to the requirements of Notes      #
# for Authors for Section E, and has been peer reviewed under the auspices   #
# of the IUCr Commission on Journals.                                        #
#                                                                            #
# Full details of the Crystallographic Information File format               #
# are given in the paper "The Crystallographic Information File (CIF):       #
# a New Standard Archive File for Crystallography" by S. R. Hall, F. H.      #
# Allen and I. D. Brown [Acta Cryst. (1991), A47, 655-685].                  #
#                                                                            #
# The current version of the core CIF dictionary is obtainable from          #
# ftp://ftp.iucr.org/pub/cif_core.dic. The current version number is 2.4.    #
#                                                                            #
# Software is freely available for graphical display of the structure(s) in  #
# this CIF.  For information consult the CIF home page http://www.iucr.org/  #
# cif/home.html                                                              #
#                                                                            #
# This file may be used for bona fide research purposes within the           #
# scientific community so long as proper attribution is given to the journal # 
# article from which it was obtained.                                        #
#                                                                            #
##############################################################################
                                             
data_I
_audit_creation_method     SHELXL-97
_chemical_name_systematic
;
2-Amino-4-(4-bromophenyl)-8-trifluoromethyl-3,4-
dihydropyrimido[1,2-<i>a</i>][1,3,5]triazin-6(5<i>H</i>)-one
;
_chemical_name_common     ?
_chemical_formula_moiety     'C13 H9 Br F3 N5 O'
_chemical_formula_sum     'C13 H9 Br F3 N5 O'
_chemical_formula_iupac     'C13 H9 Br F3 N5 O'
_chemical_formula_weight     388.16
_chemical_melting_point     516
_symmetry_cell_setting     orthorhombic
_symmetry_space_group_name_H-M     'P n a 21'
_symmetry_space_group_name_hall     'P 2c -2n'
loop_
    _symmetry_equiv_pos_as_xyz
    'x, y, z'
    '-x, -y, z+1/2'
    'x+1/2, -y+1/2, z'
    '-x+1/2, y+1/2, z+1/2'
_cell_length_a     10.0531(4)
_cell_length_b     29.9108(13)
_cell_length_c     10.1945(4)
_cell_angle_alpha     90.00
_cell_angle_beta     90.00
_cell_angle_gamma     90.00
_cell_volume     3065.4(2)
_cell_formula_units_Z     8
_cell_measurement_reflns_used     5069
_cell_measurement_theta_min     2.44
_cell_measurement_theta_max     25.10
_cell_measurement_temperature     223(2)
_exptl_crystal_description     Block
_exptl_crystal_colour     Colourless
_exptl_crystal_size_max     0.46
_exptl_crystal_size_mid     0.34
_exptl_crystal_size_min     0.20
_exptl_crystal_density_diffrn     1.682
_exptl_crystal_density_meas     ?
_exptl_crystal_density_method     'not measured'
_exptl_crystal_F_000     1536
_exptl_absorpt_coefficient_mu     2.725
_exptl_absorpt_correction_type     multi-scan
_exptl_absorpt_process_details     '(SADABS; Sheldrick, 2001)'
_exptl_absorpt_correction_T_min     0.3671
_exptl_absorpt_correction_T_max     0.6118
_exptl_special_details
;
;
_diffrn_ambient_temperature     223(2)
_diffrn_radiation_type     MoK\a
_diffrn_radiation_wavelength     0.71073
_diffrn_radiation_source     'fine-focus sealed tube'
_diffrn_radiation_monochromator     graphite
_diffrn_measurement_device_type     'Bruker SMART APEX CCD'
_diffrn_measurement_method     '\f and \w'
_diffrn_detector_area_resol_mean     ?
_diffrn_reflns_number     20728
_diffrn_reflns_av_R_equivalents     0.0365
_diffrn_reflns_av_sigmaI/netI     0.0653
_diffrn_reflns_theta_min     1.36
_diffrn_reflns_theta_max     27.48
_diffrn_reflns_theta_full     27.48
_diffrn_measured_fraction_theta_max     0.999
_diffrn_measured_fraction_theta_full     0.999
_diffrn_reflns_limit_h_min     -12
_diffrn_reflns_limit_h_max     13
_diffrn_reflns_limit_k_min     -38
_diffrn_reflns_limit_k_max     38
_diffrn_reflns_limit_l_min     -13
_diffrn_reflns_limit_l_max     11
_diffrn_standards_number     0
_diffrn_standards_interval_count     .
_diffrn_standards_interval_time     .
_diffrn_standards_decay_%     ?
_refine_special_details
;
Refinement of <i>F</i>^2^ against ALL reflections. The weighted <i>R</i>-factor
<i>wR</i> and goodness of fit <i>S</i> are based on <i>F</i>^2^, conventional
<i>R</i>-factors <i>R</i> are based on <i>F</i>, with <i>F</i> set to zero for
negative <i>F</i>^2^. The threshold expression of <i>F</i>^2^ >
\s(<i>F</i>^2^) is used only for calculating <i>R</i>-factors(gt) <i>etc</i>.
and is not relevant to the choice of reflections for refinement.
<i>R</i>-factors based on <i>F</i>^2^ are statistically about twice as large
as those based on <i>F</i>, and <i>R</i>- factors based on ALL data will be
even larger.
;
_reflns_number_total     6287
_reflns_number_gt     4979
_reflns_threshold_expression     >2sigma(I)
_refine_ls_structure_factor_coef     Fsqd
_refine_ls_matrix_type     full
_refine_ls_R_factor_all     0.0679
_refine_ls_R_factor_gt     0.0517
_refine_ls_wR_factor_gt     0.1290
_refine_ls_wR_factor_ref     0.1378
_refine_ls_goodness_of_fit_ref     1.037
_refine_ls_restrained_S_all     1.047
_refine_ls_number_reflns     6287
_refine_ls_number_parameters     432
_refine_ls_number_restraints     16
_refine_ls_hydrogen_treatment     mixed
_refine_ls_weighting_scheme     calc
_refine_ls_weighting_details
        'calc w=1/[\s^2^(Fo^2^)+(0.0646P)^2^+2.1384P] where  P=(Fo^2^+2Fc^2^)/3'
_atom_sites_solution_hydrogens     geom
_atom_sites_solution_primary     direct
_atom_sites_solution_secondary     difmap
_refine_ls_shift/su_max     0.001
_refine_ls_shift/su_mean     0.000
_refine_diff_density_max     1.496
_refine_diff_density_min     -0.735
_refine_ls_extinction_method     none
_refine_ls_extinction_coef     ?
_refine_ls_abs_structure_details     'Flack (1983), 2044 Friedel pairs'
_refine_ls_abs_structure_Flack     0.011(10)
loop_
    _atom_type_symbol
    _atom_type_description
    _atom_type_scat_dispersion_real
    _atom_type_scat_dispersion_imag
    _atom_type_scat_source
    'C' 'C' 0.0033 0.0016
                         'International Tables Vol C Tables 4.2.6.8 and 6.1.1.4'
    'H' 'H' 0.0000 0.0000
                         'International Tables Vol C Tables 4.2.6.8 and 6.1.1.4'
    'N' 'N' 0.0061 0.0033
                         'International Tables Vol C Tables 4.2.6.8 and 6.1.1.4'
    'O' 'O' 0.0106 0.0060
                         'International Tables Vol C Tables 4.2.6.8 and 6.1.1.4'
    'F' 'F' 0.0171 0.0103
                         'International Tables Vol C Tables 4.2.6.8 and 6.1.1.4'
    'Br' 'Br' -0.2901 2.4595
                         'International Tables Vol C Tables 4.2.6.8 and 6.1.1.4'
_computing_data_collection     'SMART (Bruker, 2001)'
_computing_cell_refinement     'SAINT (Bruker, 2001)'
_computing_data_reduction     'SAINT (Bruker, 2001)'
_computing_structure_solution     'SHELXS97 (Sheldrick, 2008)'
_computing_structure_refinement     'SHELXL97 (Sheldrick, 2008)'
_computing_molecular_graphics     'SHELXTL (Sheldrick, 2008)'
_computing_publication_material     'SHELXTL (Sheldrick, 2008)'
loop_
    _atom_site_type_symbol
    _atom_site_label
    _atom_site_fract_x
    _atom_site_fract_y
    _atom_site_fract_z
    _atom_site_U_iso_or_equiv
    _atom_site_adp_type
    _atom_site_calc_flag
    _atom_site_refinement_flags
    _atom_site_occupancy
    _atom_site_disorder_assembly
    _atom_site_disorder_group
    O O1 1.0316(3) 0.34878(10) 1.2353(3) 0.0346(7) Uani d . 1 . .
    F F1 0.9317(4) 0.36022(11) 1.7842(4) 0.0634(10) Uani d . 1 . .
    F F2 0.8409(4) 0.30866(11) 1.6709(4) 0.0750(12) Uani d . 1 . .
    F F3 0.7371(4) 0.37004(16) 1.7065(5) 0.0873(14) Uani d . 1 . .
    N N1 1.0194(3) 0.47967(11) 1.2317(4) 0.0259(7) Uani d D 1 . .
    H H1N 1.012(5) 0.4927(15) 1.156(3) 0.031 Uiso d D 1 . .
    N N2 0.9826(3) 0.48272(10) 1.4583(3) 0.0237(7) Uani d . 1 . .
    N N3 1.0181(3) 0.41352(10) 1.3521(3) 0.0232(7) Uani d . 1 . .
    N N4 0.9342(4) 0.41721(11) 1.5665(4) 0.0290(7) Uani d . 1 . .
    N N5 0.9597(4) 0.54572(11) 1.3299(4) 0.0335(8) Uani d D 1 . .
    H H5A 0.919(5) 0.5568(15) 1.401(3) 0.040 Uiso d D 1 . .
    H H5B 0.982(5) 0.5632(14) 1.262(4) 0.040 Uiso d D 1 . .
    C C1 1.0910(4) 0.43826(13) 1.2510(4) 0.0250(8) Uani d . 1 . .
    H H1A 1.0904 0.4209 1.1683 0.030 Uiso calc R 1 . .
    C C2 0.9892(4) 0.50251(13) 1.3412(4) 0.0249(8) Uani d . 1 . .
    C C3 0.9789(4) 0.43766(13) 1.4607(4) 0.0258(8) Uani d . 1 . .
    C C4 0.9958(4) 0.36750(13) 1.3367(5) 0.0288(9) Uani d . 1 . .
    C C5 0.9359(5) 0.34747(15) 1.4486(5) 0.0387(10) Uani d . 1 . .
    H H5 0.9122 0.3171 1.4478 0.046 Uiso calc R 1 . .
    C C6 0.9137(5) 0.37273(15) 1.5558(5) 0.0358(10) Uani d . 1 . .
    C C7 0.8558(7) 0.35237(18) 1.6796(6) 0.0542(15) Uani d . 1 . .
    C C8 1.2338(4) 0.44558(14) 1.2947(5) 0.0279(9) Uani d . 1 . .
    C C9 1.3053(5) 0.41197(16) 1.3543(6) 0.0454(13) Uani d . 1 . .
    H H9 1.2654 0.3838 1.3664 0.054 Uiso calc R 1 . .
    C C10 1.4348(5) 0.41866(18) 1.3968(6) 0.0519(14) Uani d . 1 . .
    H H10 1.4826 0.3954 1.4372 0.062 Uiso calc R 1 . .
    C C11 1.4917(4) 0.45984(18) 1.3788(6) 0.0441(12) Uani d . 1 . .
    C C12 1.4249(5) 0.49351(18) 1.3178(6) 0.0450(12) Uani d . 1 . .
    H H12 1.4660 0.5214 1.3044 0.054 Uiso calc R 1 . .
    C C13 1.2959(5) 0.48627(15) 1.2758(5) 0.0362(10) Uani d . 1 . .
    H H13 1.2495 0.5095 1.2336 0.043 Uiso calc R 1 . .
    Br Br1 1.66612(4) 0.47071(3) 1.44122(8) 0.0697(2) Uani d . 1 . .
    O O2 0.7222(3) 0.09824(9) 0.9889(3) 0.0338(7) Uani d . 1 B .
    F F4 1.2813(4) 0.10516(13) 1.0040(5) 0.0782(13) Uani d . 1 . .
    F F5 1.1837(3) 0.05015(8) 1.0941(4) 0.0578(10) Uani d . 1 . .
    F F6 1.2446(3) 0.10589(11) 1.2081(5) 0.0631(10) Uani d . 1 . .
    N N6 0.7243(3) 0.22885(11) 1.0553(4) 0.0271(8) Uani d D 1 B .
    H H6N 0.653(3) 0.2463(13) 1.073(5) 0.032 Uiso d D 1 . .
    N N7 0.9576(3) 0.22901(10) 1.0690(4) 0.0261(7) Uani d . 1 B .
    N N8 0.8395(3) 0.16152(10) 1.0287(4) 0.0237(7) Uani d . 1 B .
    N N9 1.0675(3) 0.16188(11) 1.0790(4) 0.0288(8) Uani d . 1 B .
    N N10 0.8364(4) 0.29270(11) 1.1091(4) 0.0319(8) Uani d D 1 B .
    H H10A 0.909(3) 0.3050(15) 1.144(5) 0.038 Uiso d D 1 . .
    H H10B 0.762(3) 0.3090(15) 1.104(6) 0.038 Uiso d D 1 . .
    C C20 1.1928(5) 0.09342(14) 1.0926(6) 0.0377(11) Uani d . 1 B .
    C C14 0.7273(4) 0.18807(12) 0.9806(5) 0.0258(9) Uani d D 1 . .
    H H14 0.6443 0.1713 0.9985 0.031 Uiso calc R 1 A 1
    C C15 0.8407(4) 0.25037(12) 1.0759(4) 0.0231(8) Uani d . 1 . .
    C C16 0.9555(4) 0.18357(12) 1.0582(4) 0.0246(8) Uani d . 1 . .
    C C17 0.8279(4) 0.11509(13) 1.0201(4) 0.0255(8) Uani d . 1 . .
    C C18 0.9505(4) 0.09218(13) 1.0451(5) 0.0287(9) Uani d . 1 B .
    H H18 0.9540 0.0608 1.0441 0.034 Uiso calc R 1 . .
    C C19 1.0602(4) 0.11631(13) 1.0699(4) 0.0291(9) Uani d . 1 . .
    Br Br2 0.74894(14) 0.22662(3) 0.38715(10) 0.0924(5) Uani d PD 0.899(3) B 1
    C C21 0.7359(4) 0.19636(19) 0.8349(3) 0.0312(13) Uani d PG 0.899(3) B 1
    C C22 0.6379(4) 0.22284(19) 0.7782(4) 0.0475(14) Uani d PG 0.899(3) B 1
    H H22 0.5695 0.2348 0.8304 0.057 Uiso calc PR 0.899(3) B 1
    C C23 0.6409(4) 0.23160(16) 0.6443(4) 0.0599(19) Uani d PGD 0.899(3) B 1
    H H23 0.5747 0.2495 0.6060 0.072 Uiso calc PR 0.899(3) B 1
    C C24 0.7420(4) 0.21389(14) 0.5671(3) 0.0509(16) Uani d PGD 0.899(3) B 1
    C C25 0.8400(4) 0.18741(14) 0.6238(3) 0.0621(19) Uani d PGD 0.899(3) B 1
    H H25 0.9084 0.1754 0.5716 0.075 Uiso calc PR 0.899(3) B 1
    C C26 0.8370(4) 0.17865(16) 0.7577(3) 0.0463(16) Uani d PG 0.899(3) B 1
    H H26 0.9033 0.1607 0.7960 0.056 Uiso calc PR 0.899(3) B 1
    Br Br3 0.8608(7) 0.21715(19) 0.3838(6) 0.054(2) Uiso d PD 0.101(3) B 2
    C C21A 0.756(6) 0.197(3) 0.829(2) 0.045 Uiso d PG 0.101(3) B 2
    C C22A 0.668(5) 0.219(3) 0.747(3) 0.062 Uiso d PG 0.101(3) B 2
    H H22A 0.5867 0.2298 0.7806 0.075 Uiso calc PR 0.101(3) B 2
    C C23A 0.699(4) 0.225(2) 0.616(2) 0.062 Uiso d PGD 0.101(3) B 2
    H H23A 0.6392 0.2402 0.5601 0.075 Uiso calc PR 0.101(3) B 2
    C C24A 0.818(3) 0.2090(17) 0.5660(15) 0.062 Uiso d PGD 0.101(3) B 2
    C C25A 0.907(4) 0.1867(17) 0.6480(18) 0.062 Uiso d PGD 0.101(3) B 2
    H H25A 0.9876 0.1758 0.6145 0.075 Uiso calc PR 0.101(3) B 2
    C C26A 0.875(5) 0.181(2) 0.7796(19) 0.062 Uiso d PG 0.101(3) B 2
    H H26A 0.9351 0.1654 0.8350 0.075 Uiso calc PR 0.101(3) B 2
loop_
    _atom_site_aniso_label
    _atom_site_aniso_U_11
    _atom_site_aniso_U_22
    _atom_site_aniso_U_33
    _atom_site_aniso_U_12
    _atom_site_aniso_U_13
    _atom_site_aniso_U_23
    O1 0.0404(17) 0.0260(14) 0.0375(18) -0.0012(12) -0.0011(14) -0.0105(13)
    F1 0.103(3) 0.0442(17) 0.0428(19) -0.0128(17) 0.0068(19) 0.0091(14)
    F2 0.119(3) 0.0427(17) 0.063(2) -0.039(2) 0.021(2) 0.0051(17)
    F3 0.071(3) 0.101(3) 0.090(3) 0.004(2) 0.044(2) 0.032(3)
    N1 0.0288(17) 0.0241(16) 0.0247(18) 0.0042(13) -0.0028(14) -0.0010(14)
    N2 0.0241(15) 0.0214(15) 0.0255(19) 0.0018(12) 0.0019(14) 0.0007(14)
    N3 0.0235(16) 0.0197(14) 0.0265(19) 0.0033(12) -0.0003(13) -0.0010(13)
    N4 0.0333(18) 0.0281(16) 0.0258(18) -0.0022(14) 0.0025(15) 0.0023(15)
    N5 0.047(2) 0.0229(17) 0.031(2) 0.0074(15) 0.0066(18) 0.0020(16)
    C1 0.0256(19) 0.0257(19) 0.024(2) 0.0051(15) 0.0029(15) -0.0009(16)
    C2 0.0203(18) 0.0254(18) 0.029(2) 0.0001(14) -0.0008(16) 0.0024(16)
    C3 0.0210(17) 0.0277(19) 0.029(2) 0.0016(14) -0.0037(16) -0.0034(17)
    C4 0.027(2) 0.0196(18) 0.040(2) 0.0005(15) -0.0060(18) -0.0055(18)
    C5 0.047(2) 0.028(2) 0.041(3) -0.0088(18) -0.003(2) 0.002(2)
    C6 0.034(2) 0.032(2) 0.041(3) -0.0076(18) 0.000(2) 0.005(2)
    C7 0.071(4) 0.041(3) 0.050(4) -0.013(3) 0.016(3) 0.005(3)
    C8 0.027(2) 0.031(2) 0.026(2) 0.0038(16) 0.0029(17) -0.0034(17)
    C9 0.034(2) 0.037(2) 0.065(4) -0.0027(19) -0.006(2) 0.019(2)
    C10 0.035(2) 0.059(3) 0.062(4) 0.012(2) -0.008(2) 0.018(3)
    C11 0.020(2) 0.067(3) 0.045(3) 0.000(2) -0.009(2) -0.015(3)
    C12 0.033(2) 0.044(3) 0.058(3) -0.009(2) 0.006(2) -0.012(2)
    C13 0.029(2) 0.033(2) 0.047(3) -0.0071(18) -0.001(2) 0.000(2)
    Br1 0.0269(2) 0.1078(5) 0.0743(4) 0.0028(3) -0.0111(3) -0.0396(4)
    O2 0.0328(16) 0.0275(14) 0.0410(19) -0.0115(12) -0.0019(13) -0.0060(13)
    F4 0.054(2) 0.075(2) 0.105(3) 0.0289(17) 0.040(2) 0.035(2)
    F5 0.0513(18) 0.0253(13) 0.097(3) 0.0075(12) -0.0090(18) -0.0024(16)
    F6 0.0541(19) 0.0514(17) 0.084(3) 0.0087(15) -0.0318(19) -0.0024(19)
    N6 0.0182(16) 0.0241(16) 0.039(2) 0.0027(12) -0.0038(14) -0.0013(15)
    N7 0.0238(16) 0.0228(15) 0.0317(19) -0.0017(12) -0.0012(14) -0.0055(15)
    N8 0.0236(16) 0.0170(14) 0.0306(19) -0.0037(13) 0.0000(13) -0.0022(13)
    N9 0.0234(16) 0.0271(16) 0.036(2) -0.0004(13) -0.0010(15) -0.0021(16)
    N10 0.0282(18) 0.0223(17) 0.045(2) -0.0005(13) -0.0071(16) -0.0066(16)
    C20 0.036(2) 0.024(2) 0.053(3) 0.0041(17) 0.004(2) 0.006(2)
    C14 0.0235(19) 0.0188(18) 0.035(2) -0.0034(14) -0.0021(16) 0.0006(16)
    C15 0.0263(19) 0.0203(17) 0.0227(19) 0.0001(14) -0.0019(16) 0.0032(16)
    C16 0.0223(18) 0.0272(19) 0.024(2) -0.0066(15) 0.0011(16) -0.0003(16)
    C17 0.033(2) 0.0238(18) 0.0199(19) -0.0006(16) 0.0032(16) -0.0034(16)
    C18 0.032(2) 0.0179(17) 0.036(2) -0.0016(16) -0.0008(18) 0.0034(17)
    C19 0.031(2) 0.028(2) 0.028(2) 0.0018(16) 0.0023(18) 0.0035(18)
    Br2 0.1629(13) 0.0842(6) 0.0300(3) -0.0488(7) -0.0104(5) 0.0130(4)
    C21 0.044(3) 0.019(2) 0.030(3) -0.017(2) -0.012(2) -0.0023(19)
    C22 0.053(4) 0.051(4) 0.039(3) 0.004(3) -0.011(3) 0.008(3)
    C23 0.084(5) 0.051(4) 0.045(4) -0.008(4) -0.024(4) 0.012(3)
    C24 0.087(5) 0.043(3) 0.023(3) -0.027(3) -0.007(3) 0.000(3)
    C25 0.092(6) 0.063(4) 0.031(3) -0.010(4) 0.006(3) -0.011(3)
    C26 0.065(4) 0.046(3) 0.028(3) 0.001(3) -0.003(3) -0.004(2)
_geom_special_details
;
All e.s.d.'s (except the e.s.d. in the dihedral angle between two l.s. planes)
are estimated using the full covariance matrix. The cell e.s.d.'s are taken
into account individually in the estimation of e.s.d.'s in distances, angles
and torsion angles; correlations between e.s.d.'s in cell parameters are only
used when they are defined by crystal symmetry. An approximate (isotropic)
treatment of cell e.s.d.'s is used for estimating e.s.d.'s involving l.s.
planes.
;
loop_
    _geom_bond_atom_site_label_1
    _geom_bond_atom_site_label_2
    _geom_bond_site_symmetry_2
    _geom_bond_distance
    _geom_bond_publ_flag
    O1 C4 . 1.229(5) ?
    F1 C7 . 1.331(8) ?
    F2 C7 . 1.319(6) ?
    F3 C7 . 1.334(7) ?
    N1 C2 . 1.344(6) ?
    N1 C1 . 1.446(5) ?
    N1 H1N . 0.87(2) ?
    N2 C2 . 1.334(6) ?
    N2 C3 . 1.348(5) ?
    N3 C3 . 1.379(5) ?
    N3 C4 . 1.403(5) ?
    N3 C1 . 1.465(5) ?
    N4 C3 . 1.318(6) ?
    N4 C6 . 1.351(6) ?
    N5 C2 . 1.331(5) ?
    N5 H5A . 0.895(14) ?
    N5 H5B . 0.892(14) ?
    C1 C8 . 1.519(6) ?
    C1 H1A . 0.9900 ?
    C4 C5 . 1.423(7) ?
    C5 C6 . 1.347(8) ?
    C5 H5 . 0.9400 ?
    C6 C7 . 1.517(7) ?
    C8 C9 . 1.377(6) ?
    C8 C13 . 1.381(6) ?
    C9 C10 . 1.387(7) ?
    C9 H9 . 0.9400 ?
    C10 C11 . 1.371(8) ?
    C10 H10 . 0.9400 ?
    C11 C12 . 1.361(8) ?
    C11 Br1 . 1.893(4) ?
    C12 C13 . 1.383(7) ?
    C12 H12 . 0.9400 ?
    C13 H13 . 0.9400 ?
    O2 C17 . 1.219(5) ?
    F4 C20 . 1.316(6) ?
    F5 C20 . 1.298(5) ?
    F6 C20 . 1.341(7) ?
    N6 C15 . 1.352(5) ?
    N6 C14 . 1.439(5) ?
    N6 H6N . 0.902(19) ?
    N7 C15 . 1.339(5) ?
    N7 C16 . 1.364(5) ?
    N8 C16 . 1.373(5) ?
    N8 C17 . 1.396(5) ?
    N8 C14 . 1.464(5) ?
    N9 C16 . 1.317(5) ?
    N9 C19 . 1.368(5) ?
    N10 C15 . 1.311(5) ?
    N10 H10A . 0.89(2) ?
    N10 H10B . 0.90(2) ?
    C20 C19 . 1.516(6) ?
    C14 C21 . 1.509(5) ?
    C14 C21A . 1.591(9) ?
    C14 H14 . 0.9900 ?
    C17 C18 . 1.433(6) ?
    C18 C19 . 1.343(6) ?
    C18 H18 . 0.9400 ?
    Br2 C24 . 1.875(3) ?
    C21 C22 . 1.3900 ?
    C21 C26 . 1.3900 ?
    C22 C23 . 1.3900 ?
    C22 H22 . 0.9400 ?
    C23 C24 . 1.3900 ?
    C23 H23 . 0.9400 ?
    C24 C25 . 1.3900 ?
    C25 C26 . 1.3900 ?
    C25 H25 . 0.9400 ?
    C26 H26 . 0.9400 ?
    Br3 C24A . 1.921(7) ?
    C21A C22A . 1.3900 ?
    C21A C26A . 1.3900 ?
    C22A C23A . 1.3900 ?
    C22A H22A . 0.9400 ?
    C23A C24A . 1.3900 ?
    C23A H23A . 0.9400 ?
    C24A C25A . 1.3900 ?
    C25A C26A . 1.3900 ?
    C25A H25A . 0.9400 ?
    C26A H26A . 0.9400 ?
loop_
    _geom_angle_atom_site_label_1
    _geom_angle_atom_site_label_2
    _geom_angle_atom_site_label_3
    _geom_angle_site_symmetry_1
    _geom_angle_site_symmetry_3
    _geom_angle
    _geom_angle_publ_flag
    C2 N1 C1 . . 115.8(4) ?
    C2 N1 H1N . . 119(3) ?
    C1 N1 H1N . . 123(3) ?
    C2 N2 C3 . . 117.5(3) ?
    C3 N3 C4 . . 123.9(4) ?
    C3 N3 C1 . . 116.3(3) ?
    C4 N3 C1 . . 119.7(3) ?
    C3 N4 C6 . . 116.3(4) ?
    C2 N5 H5A . . 113(3) ?
    C2 N5 H5B . . 126(4) ?
    H5A N5 H5B . . 121(5) ?
    N1 C1 N3 . . 106.2(3) ?
    N1 C1 C8 . . 112.7(3) ?
    N3 C1 C8 . . 109.8(3) ?
    N1 C1 H1A . . 109.3 ?
    N3 C1 H1A . . 109.3 ?
    C8 C1 H1A . . 109.3 ?
    N5 C2 N2 . . 119.8(4) ?
    N5 C2 N1 . . 118.1(4) ?
    N2 C2 N1 . . 122.0(4) ?
    N4 C3 N2 . . 119.2(4) ?
    N4 C3 N3 . . 120.7(3) ?
    N2 C3 N3 . . 120.0(4) ?
    O1 C4 N3 . . 119.7(4) ?
    O1 C4 C5 . . 127.3(4) ?
    N3 C4 C5 . . 113.0(4) ?
    C6 C5 C4 . . 119.0(4) ?
    C6 C5 H5 . . 120.5 ?
    C4 C5 H5 . . 120.5 ?
    C5 C6 N4 . . 126.3(4) ?
    C5 C6 C7 . . 120.9(4) ?
    N4 C6 C7 . . 112.8(4) ?
    F2 C7 F1 . . 107.1(5) ?
    F2 C7 F3 . . 107.7(5) ?
    F1 C7 F3 . . 106.2(5) ?
    F2 C7 C6 . . 112.7(5) ?
    F1 C7 C6 . . 112.1(4) ?
    F3 C7 C6 . . 110.8(5) ?
    C9 C8 C13 . . 118.0(4) ?
    C9 C8 C1 . . 121.2(4) ?
    C13 C8 C1 . . 120.9(4) ?
    C8 C9 C10 . . 121.5(4) ?
    C8 C9 H9 . . 119.2 ?
    C10 C9 H9 . . 119.2 ?
    C11 C10 C9 . . 118.7(5) ?
    C11 C10 H10 . . 120.7 ?
    C9 C10 H10 . . 120.7 ?
    C12 C11 C10 . . 121.3(4) ?
    C12 C11 Br1 . . 118.9(4) ?
    C10 C11 Br1 . . 119.7(4) ?
    C11 C12 C13 . . 119.3(5) ?
    C11 C12 H12 . . 120.4 ?
    C13 C12 H12 . . 120.4 ?
    C8 C13 C12 . . 121.2(5) ?
    C8 C13 H13 . . 119.4 ?
    C12 C13 H13 . . 119.4 ?
    C15 N6 C14 . . 117.9(3) ?
    C15 N6 H6N . . 112(3) ?
    C14 N6 H6N . . 128(3) ?
    C15 N7 C16 . . 117.8(3) ?
    C16 N8 C17 . . 124.2(3) ?
    C16 N8 C14 . . 117.9(3) ?
    C17 N8 C14 . . 117.0(3) ?
    C16 N9 C19 . . 115.7(3) ?
    C15 N10 H10A . . 118(3) ?
    C15 N10 H10B . . 122(3) ?
    H10A N10 H10B . . 119(5) ?
    F5 C20 F4 . . 108.7(4) ?
    F5 C20 F6 . . 107.1(4) ?
    F4 C20 F6 . . 105.4(4) ?
    F5 C20 C19 . . 113.0(4) ?
    F4 C20 C19 . . 111.7(4) ?
    F6 C20 C19 . . 110.5(4) ?
    N6 C14 N8 . . 107.3(3) ?
    N6 C14 C21 . . 112.5(4) ?
    N8 C14 C21 . . 112.0(4) ?
    N6 C14 C21A . . 112(3) ?
    N8 C14 C21A . . 106(2) ?
    C21 C14 C21A . . 7(2) ?
    N6 C14 H14 . . 108.3 ?
    N8 C14 H14 . . 108.3 ?
    C21 C14 H14 . . 108.3 ?
    C21A C14 H14 . . 114.4 ?
    N10 C15 N7 . . 120.2(3) ?
    N10 C15 N6 . . 118.1(3) ?
    N7 C15 N6 . . 121.6(3) ?
    N9 C16 N7 . . 117.7(3) ?
    N9 C16 N8 . . 121.7(3) ?
    N7 C16 N8 . . 120.6(3) ?
    O2 C17 N8 . . 120.0(4) ?
    O2 C17 C18 . . 126.8(4) ?
    N8 C17 C18 . . 113.1(3) ?
    C19 C18 C17 . . 118.9(4) ?
    C19 C18 H18 . . 120.6 ?
    C17 C18 H18 . . 120.6 ?
    C18 C19 N9 . . 126.3(4) ?
    C18 C19 C20 . . 120.6(4) ?
    N9 C19 C20 . . 113.1(4) ?
    C22 C21 C26 . . 120.0 ?
    C22 C21 C14 . . 117.5(3) ?
    C26 C21 C14 . . 122.5(3) ?
    C21 C22 C23 . . 120.0 ?
    C21 C22 H22 . . 120.0 ?
    C23 C22 H22 . . 120.0 ?
    C24 C23 C22 . . 120.0 ?
    C24 C23 H23 . . 120.0 ?
    C22 C23 H23 . . 120.0 ?
    C23 C24 C25 . . 120.0 ?
    C23 C24 Br2 . . 120.2(2) ?
    C25 C24 Br2 . . 119.7(2) ?
    C24 C25 C26 . . 120.0 ?
    C24 C25 H25 . . 120.0 ?
    C26 C25 H25 . . 120.0 ?
    C25 C26 C21 . . 120.0 ?
    C25 C26 H26 . . 120.0 ?
    C21 C26 H26 . . 120.0 ?
    C22A C21A C26A . . 120.0 ?
    C22A C21A C14 . . 123(3) ?
    C26A C21A C14 . . 117(3) ?
    C21A C22A C23A . . 120.0 ?
    C21A C22A H22A . . 120.0 ?
    C23A C22A H22A . . 120.0 ?
    C24A C23A C22A . . 120.0 ?
    C24A C23A H23A . . 120.0 ?
    C22A C23A H23A . . 120.0 ?
    C23A C24A C25A . . 120.0 ?
    C23A C24A Br3 . . 119.9(4) ?
    C25A C24A Br3 . . 120.0(4) ?
    C26A C25A C24A . . 120.0 ?
    C26A C25A H25A . . 120.0 ?
    C24A C25A H25A . . 120.0 ?
    C25A C26A C21A . . 120.0 ?
    C25A C26A H26A . . 120.0 ?
    C21A C26A H26A . . 120.0 ?
loop_
    _geom_torsion_atom_site_label_1
    _geom_torsion_atom_site_label_2
    _geom_torsion_atom_site_label_3
    _geom_torsion_atom_site_label_4
    _geom_torsion_site_symmetry_1
    _geom_torsion_site_symmetry_2
    _geom_torsion_site_symmetry_3
    _geom_torsion_site_symmetry_4
    _geom_torsion
    _geom_torsion_publ_flag
    C2 N1 C1 N3 . . . . 49.4(5) ?
    C2 N1 C1 C8 . . . . -70.9(5) ?
    C3 N3 C1 N1 . . . . -45.3(4) ?
    C4 N3 C1 N1 . . . . 136.7(4) ?
    C3 N3 C1 C8 . . . . 76.9(4) ?
    C4 N3 C1 C8 . . . . -101.0(4) ?
    C3 N2 C2 N5 . . . . 163.1(4) ?
    C3 N2 C2 N1 . . . . -13.9(6) ?
    C1 N1 C2 N5 . . . . 160.7(4) ?
    C1 N1 C2 N2 . . . . -22.3(6) ?
    C6 N4 C3 N2 . . . . 170.1(4) ?
    C6 N4 C3 N3 . . . . -8.0(6) ?
    C2 N2 C3 N4 . . . . -160.4(4) ?
    C2 N2 C3 N3 . . . . 17.8(5) ?
    C4 N3 C3 N4 . . . . 9.9(6) ?
    C1 N3 C3 N4 . . . . -167.9(4) ?
    C4 N3 C3 N2 . . . . -168.2(3) ?
    C1 N3 C3 N2 . . . . 13.9(5) ?
    C3 N3 C4 O1 . . . . 178.5(4) ?
    C1 N3 C4 O1 . . . . -3.8(6) ?
    C3 N3 C4 C5 . . . . -3.8(5) ?
    C1 N3 C4 C5 . . . . 174.0(4) ?
    O1 C4 C5 C6 . . . . 174.3(4) ?
    N3 C4 C5 C6 . . . . -3.2(6) ?
    C4 C5 C6 N4 . . . . 5.0(8) ?
    C4 C5 C6 C7 . . . . -177.2(5) ?
    C3 N4 C6 C5 . . . . 0.8(7) ?
    C3 N4 C6 C7 . . . . -177.1(4) ?
    C5 C6 C7 F2 . . . . 4.5(8) ?
    N4 C6 C7 F2 . . . . -177.4(5) ?
    C5 C6 C7 F1 . . . . 125.4(5) ?
    N4 C6 C7 F1 . . . . -56.6(6) ?
    C5 C6 C7 F3 . . . . -116.3(6) ?
    N4 C6 C7 F3 . . . . 61.8(6) ?
    N1 C1 C8 C9 . . . . 160.8(5) ?
    N3 C1 C8 C9 . . . . 42.5(6) ?
    N1 C1 C8 C13 . . . . -19.2(6) ?
    N3 C1 C8 C13 . . . . -137.5(4) ?
    C13 C8 C9 C10 . . . . 1.3(8) ?
    C1 C8 C9 C10 . . . . -178.7(5) ?
    C8 C9 C10 C11 . . . . 0.1(9) ?
    C9 C10 C11 C12 . . . . -1.5(9) ?
    C9 C10 C11 Br1 . . . . 177.8(5) ?
    C10 C11 C12 C13 . . . . 1.4(9) ?
    Br1 C11 C12 C13 . . . . -177.9(4) ?
    C9 C8 C13 C12 . . . . -1.4(8) ?
    C1 C8 C13 C12 . . . . 178.6(5) ?
    C11 C12 C13 C8 . . . . 0.1(8) ?
    C15 N6 C14 N8 . . . . 44.6(5) ?
    C15 N6 C14 C21 . . . . -79.0(5) ?
    C15 N6 C14 C21A . . . . -71(2) ?
    C16 N8 C14 N6 . . . . -40.1(5) ?
    C17 N8 C14 N6 . . . . 150.4(3) ?
    C16 N8 C14 C21 . . . . 83.9(5) ?
    C17 N8 C14 C21 . . . . -85.6(5) ?
    C16 N8 C14 C21A . . . . 80(3) ?
    C17 N8 C14 C21A . . . . -89(3) ?
    C16 N7 C15 N10 . . . . 168.1(4) ?
    C16 N7 C15 N6 . . . . -8.7(6) ?
    C14 N6 C15 N10 . . . . 160.7(4) ?
    C14 N6 C15 N7 . . . . -22.5(6) ?
    C19 N9 C16 N7 . . . . 178.7(4) ?
    C19 N9 C16 N8 . . . . -0.3(6) ?
    C15 N7 C16 N9 . . . . -166.1(4) ?
    C15 N7 C16 N8 . . . . 12.9(6) ?
    C17 N8 C16 N9 . . . . 1.2(6) ?
    C14 N8 C16 N9 . . . . -167.5(4) ?
    C17 N8 C16 N7 . . . . -177.8(4) ?
    C14 N8 C16 N7 . . . . 13.5(6) ?
    C16 N8 C17 O2 . . . . -177.5(4) ?
    C14 N8 C17 O2 . . . . -8.7(6) ?
    C16 N8 C17 C18 . . . . -0.2(6) ?
    C14 N8 C17 C18 . . . . 168.6(4) ?
    O2 C17 C18 C19 . . . . 175.5(4) ?
    N8 C17 C18 C19 . . . . -1.6(6) ?
    C17 C18 C19 N9 . . . . 2.6(7) ?
    C17 C18 C19 C20 . . . . -178.1(4) ?
    C16 N9 C19 C18 . . . . -1.6(7) ?
    C16 N9 C19 C20 . . . . 179.1(4) ?
    F5 C20 C19 C18 . . . . -4.4(7) ?
    F4 C20 C19 C18 . . . . 118.5(5) ?
    F6 C20 C19 C18 . . . . -124.5(5) ?
    F5 C20 C19 N9 . . . . 175.0(4) ?
    F4 C20 C19 N9 . . . . -62.1(6) ?
    F6 C20 C19 N9 . . . . 54.9(5) ?
    N6 C14 C21 C22 . . . . -56.3(4) ?
    N8 C14 C21 C22 . . . . -177.3(3) ?
    C21A C14 C21 C22 . . . .  -15E1(3)
                                      ?
    N6 C14 C21 C26 . . . . 123.7(4) ?
    N8 C14 C21 C26 . . . . 2.6(5) ?
    C21A C14 C21 C26 . . . .  3E1(2)
                                    ?
    C26 C21 C22 C23 . . . . 0.0 ?
    C14 C21 C22 C23 . . . . 180.0(5) ?
    C21 C22 C23 C24 . . . . 0.0 ?
    C22 C23 C24 C25 . . . . 0.0 ?
    C22 C23 C24 Br2 . . . . -178.6(3) ?
    C23 C24 C25 C26 . . . . 0.0 ?
    Br2 C24 C25 C26 . . . . 178.6(3) ?
    C24 C25 C26 C21 . . . . 0.0 ?
    C22 C21 C26 C25 . . . . 0.0 ?
    C14 C21 C26 C25 . . . . -180.0(5) ?
    N6 C14 C21A C22A . . . . -66(4) ?
    N8 C14 C21A C22A . . . . 177(3) ?
    C21 C14 C21A C22A . . . .  3E1(2)
                                     ?
    N6 C14 C21A C26A . . . . 114(3) ?
    N8 C14 C21A C26A . . . . -3(4) ?
    C21 C14 C21A C26A . . . .  -15E1(3)
                                       ?
    C26A C21A C22A C23A . . . . 0.0 ?
    C14 C21A C22A C23A . . . . -180(6) ?
    C21A C22A C23A C24A . . . . 0.0 ?
    C22A C23A C24A C25A . . . . 0.0 ?
    C22A C23A C24A Br3 . . . . 179(4) ?
    C23A C24A C25A C26A . . . . 0.0 ?
    Br3 C24A C25A C26A . . . . -179(4) ?
    C24A C25A C26A C21A . . . . 0.0 ?
    C22A C21A C26A C25A . . . . 0.0 ?
    C14 C21A C26A C25A . . . . 180(6) ?
loop_
    _geom_hbond_atom_site_label_D
    _geom_hbond_atom_site_label_H
    _geom_hbond_atom_site_label_A
    _geom_hbond_site_symmetry_A
    _geom_hbond_distance_DH
    _geom_hbond_distance_HA
    _geom_hbond_distance_DA
    _geom_hbond_angle_DHA
    N1 H1N N2 2_764 0.87(2) 2.15(2) 3.005(5) 171(5)
    N5 H5A O2 4_655 0.895(14) 2.09(3) 2.905(5) 152(5)
    N5 H5B N4 2_764 0.892(14) 2.25(2) 3.095(6) 159(5)
    N5 H5B F1 2_764 0.892(14) 2.46(4) 3.054(5) 124(4)
    N6 H6N N7 3_455 0.902(19) 2.10(3) 2.967(5) 160(5)
    N10 H10A O1 . 0.89(2) 2.03(3) 2.885(5) 162(5)
    N10 H10B N9 3_455 0.90(2) 2.15(2) 3.041(5) 171(5)
data_New_Global_Publ_Block
_journal_date_recd_electronic     2009-02-06
_journal_date_accepted     2009-03-02
_journal_name_full     'Acta Crystallographica, Section E'
_journal_year     2009
_journal_volume     65
_journal_issue      4
_journal_page_first     o684
_journal_page_last     o684
_journal_paper_category     QO
_journal_coeditor_code     NG2543
_publ_contact_author_name     'Anton V. Dolzhenko'
_publ_contact_author_address
;
Department of Pharmacy
Faculty of Science
National University of Singapore
18 Science Drive 4
Singapore 117543
Singapore
;
_publ_contact_author_email     'phada@nus.edu.sg'
_publ_contact_author_fax     '+65 6779 1554'
_publ_contact_author_phone     '+65 6516 2657'
_publ_section_title
;\
2-Amino-4-(4-bromophenyl)-8-trifluoromethyl-3,4-\
dihydropyrimido[1,2-<i>a</i>][1,3,5]triazin-6(5<i>H</i>)-one
;
_publ_section_title_footnote
;
Part 13 in the series 'Fused heterocyclic systems with an <i>s</i>-triazine
ring'. For Part 12, see Dolzhenko <i>et al.</i> (2008<i>b</i>)
;
loop_
    _publ_author_name
    _publ_author_footnote
    _publ_author_address
    'Dolzhenko, Anton V.'
;
?
;
;
Department of Pharmacy
Faculty of Science
National University of Singapore
18 Science Drive 4
Singapore 117543
Singapore
;
    'Sachdeva, Nikhil' .
;
Department of Pharmacy
Faculty of Science
National University of Singapore
18 Science Drive 4
Singapore 117543
Singapore
;
    'Tan, Geok Kheng' .
;
Department of Chemistry
Faculty of Science
National University of Singapore
3 Science Drive 3
Singapore 117543
Singapore
;
    'Koh, Lip Lin' .
;
Department of Chemistry
Faculty of Science
National University of Singapore
3 Science Drive 3
Singapore 117543
Singapore
;
    'Chui, Wai Keung' .
;
Department of Pharmacy
Faculty of Science
National University of Singapore
18 Science Drive 4
Singapore 117543
Singapore
;
_publ_section_synopsis     .
