# Supplementary material for: 2-Amino-4-(4-bromo­phen­yl)-8-trifluoro­methyl-3,4-dihydropyrimido[1,2-a][1,3,5]triazin-6(5H)-one
Source: Acta Crystallogr Sect E Struct Rep Online. 2009 Mar 6;65(Pt 4):o684. doi: 10.1107/S1600536809007612 (PMC2969032; doi:10.1107/S1600536809007612)
Supplement: Supplementary file 2 [file e-65-0o684-Isup2.hkl]

# 
# h,k,l, Fc-squared, Fo-squared, sigma(Fo-squared) and status flag 
# 
data_I
_shelx_title 'I in Pna2(1)'
_shelx_refln_list_code          4 
_shelx_F_calc_maximum      309.88 
_exptl_crystal_F_000      1536.00 
_reflns_d_resolution_high  0.7701 
 
loop_ 
 _symmetry_equiv_pos_as_xyz 
 'x, y, z' 
 '-x, -y, z+1/2' 
 'x+1/2, -y+1/2, z' 
 '-x+1/2, y+1/2, z+1/2' 
 
_cell_length_a    10.0531 
_cell_length_b    29.9108 
_cell_length_c    10.1945 
_cell_angle_alpha  90.000 
_cell_angle_beta   90.000 
_cell_angle_gamma  90.000 
 
_shelx_F_squared_multiplier     1.000 
 
loop_ 
 _refln_index_h 
 _refln_index_k 
 _refln_index_l 
 _refln_F_squared_calc 
 _refln_F_squared_meas 
 _refln_F_squared_sigma 
 _refln_observed_status 
   2   0 -13       24.91       48.41     44.28 o 
   0   1 -13      993.76     1076.24     92.86 o 
   1   1 -13       16.87       23.45     23.34 o 
   2   1 -13      210.31      239.19     29.07 o 
   1   2 -13       41.82       40.19     23.07 o 
   2   2 -13      102.85      146.89     26.21 o 
   0   3 -13      339.95      306.12     43.58 o 
   1   3 -13       66.96       87.41     25.12 o 
   2   3 -13      262.89      313.33     51.09 o 
   1   4 -13       14.35      -11.54     23.09 o 
   2   4 -13       85.98      -17.61     48.06 o 
   0   5 -13      359.13      450.61     47.78 o 
   1   5 -13      339.08      395.52     32.65 o 
   1   6 -13        7.87      -11.38     22.77 o 
   0   7 -13      311.43      289.30     42.55 o 
   0   0 -12      672.51      769.46     82.45 o 
   2   0 -12      277.46      282.92     39.08 o 
   4   0 -12      824.05      868.91     76.59 o 
   1   1 -12       47.04       43.63     21.12 o 
   2   1 -12       82.82      102.18     23.42 o 
   3   1 -12      271.03      248.23     27.10 o 
   4   1 -12      196.92      196.68     26.17 o 
   5   1 -12       94.72      106.67     25.86 o 
   0   2 -12     1073.07     1216.87    111.24 o 
   1   2 -12       85.62       43.68     21.59 o 
   2   2 -12      748.54      860.45     44.75 o 
   3   2 -12       75.05       31.93     13.79 o 
   4   2 -12      182.83      196.36     31.66 o 
   5   2 -12       57.12       37.34     23.47 o 
   1   3 -12       94.46       86.32     22.80 o 
   2   3 -12       79.01       30.41     26.25 o 
   3   3 -12       30.16       35.85     22.59 o 
   4   3 -12      108.38      138.38     24.75 o 
   5   3 -12       82.31      120.21     25.43 o 
   0   4 -12      556.24      613.65     51.96 o 
   1   4 -12      252.23      258.07     42.14 o 
   2   4 -12      347.12      286.89     27.80 o 
   3   4 -12       15.88       58.15     22.36 o 
   4   4 -12      255.86      274.61     28.76 o 
   5   4 -12      258.65      288.92     29.53 o 
   1   5 -12        0.07      -10.56     21.12 o 
   2   5 -12      244.84      209.35     25.92 o 
   3   5 -12       16.15       -2.41     21.25 o 
   4   5 -12        1.36        7.73     22.26 o 
   5   5 -12       37.90       71.94     25.33 o 
   0   6 -12      659.79      716.46     56.72 o 
   1   6 -12      960.34     1066.10     50.88 o 
   2   6 -12      386.42      360.89     35.12 o 
   3   6 -12      358.23      386.82     34.45 o 
   4   6 -12      132.54      111.76     24.74 o 
   5   6 -12       46.95       33.46     24.46 o 
   1   7 -12       86.53       75.26     22.51 o 
   2   7 -12       33.81       40.13     25.51 o 
   3   7 -12       18.88       31.62     21.96 o 
   4   7 -12      137.11      203.95     26.82 o 
   0   8 -12       49.63        6.07     29.25 o 
   1   8 -12      354.04      333.11     41.35 o 
   2   8 -12       51.11       68.80     21.57 o 
   3   8 -12      441.85      449.66     33.06 o 
   4   8 -12        0.21      -12.21     24.41 o 
   1   9 -12       26.65       31.03     24.46 o 
   2   9 -12       10.86        3.31     22.18 o 
   3   9 -12       29.76       30.79     23.72 o 
   4   9 -12      352.07      379.77     32.33 o 
   0  10 -12       38.41       27.65     31.44 o 
   1  10 -12      716.22      868.79     52.76 o 
   2  10 -12       69.57       81.64     23.05 o 
   3  10 -12      306.07      276.91     28.78 o 
   4  10 -12       47.67       69.78     25.20 o 
   1  11 -12       23.01      -12.84     25.68 o 
   2  11 -12       18.12       45.34     22.99 o 
   3  11 -12       17.33       52.90     23.14 o 
   4  11 -12      134.75      147.95     27.91 o 
   0  12 -12      259.70      261.89     40.05 o 
   1  12 -12      350.84      335.91     40.07 o 
   2  12 -12       76.86       72.92     24.09 o 
   3  12 -12      568.79      573.66     80.63 o 
   1  13 -12       50.70       68.24     26.92 o 
   2  13 -12       24.33       31.16     23.38 o 
   3  13 -12        8.57      -14.25     28.51 o 
   0  14 -12      105.83      130.09     53.44 o 
   1  14 -12      533.45      644.08     49.86 o 
   2  14 -12      232.79      209.52     27.47 o 
   1  15 -12       33.65       94.31     26.16 o 
   2  15 -12       85.59      114.97     31.25 o 
   0  16 -12      332.64      342.32     66.70 o 
   1  16 -12       83.69        9.38     26.90 o 
   2   0 -11      699.25      692.38     42.92 o 
   4   0 -11      129.02      138.39     52.31 o 
   6   0 -11       63.89      113.26     36.02 o 
   0   1 -11      672.48      719.70     54.33 o 
   1   1 -11      286.43      267.50     24.87 o 
   2   1 -11     1832.49     1702.00     58.21 o 
   3   1 -11      232.54      210.57     20.99 o 
   4   1 -11      122.39       99.17     19.28 o 
   5   1 -11       51.73       43.08     22.12 o 
   6   1 -11       31.48       29.94     24.00 o 
   7   1 -11      150.13      193.31     29.63 o 
   1   2 -11        4.91       -8.72     17.44 o 
   2   2 -11      248.73      202.49     23.98 o 
   3   2 -11       95.16      102.84     17.09 o 
   4   2 -11       55.90       59.82     18.12 o 
   5   2 -11       19.16        8.79     20.78 o 
   6   2 -11       32.16       38.12     23.71 o 
   7   2 -11      112.34       97.70     27.26 o 
   0   3 -11      940.40      986.55     79.75 o 
   1   3 -11       74.10      104.50     25.52 o 
   2   3 -11      746.12      795.16     36.08 o 
   3   3 -11       30.97       32.34     14.97 o 
   4   3 -11      177.60      181.46     20.98 o 
   5   3 -11      103.06      134.84     26.92 o 
   6   3 -11       73.26       80.66     24.24 o 
   7   3 -11      134.92      139.18     27.90 o 
   1   4 -11       80.64       96.73     20.80 o 
   2   4 -11       79.61       86.39     15.98 o 
   3   4 -11      183.09      157.14     20.00 o 
   4   4 -11       69.67       78.86     20.42 o 
   5   4 -11       30.87       39.58     22.52 o 
   6   4 -11      124.81      127.37     25.15 o 
   7   4 -11       21.74       39.81     26.47 o 
   0   5 -11      986.55     1091.04     71.00 o 
   1   5 -11      782.79      826.90     37.29 o 
   2   5 -11       21.48       13.04     18.91 o 
   3   5 -11      344.64      296.72     22.95 o 
   4   5 -11      921.73      909.39     40.74 o 
   5   5 -11       41.48       20.60     19.41 o 
   6   5 -11      680.55      646.50     40.21 o 
   7   5 -11       66.18      104.99     27.47 o 
   1   6 -11      120.64       63.93     17.57 o 
   2   6 -11       60.53       49.28     17.45 o 
   3   6 -11      289.55      287.12     22.83 o 
   4   6 -11      415.86      457.25     37.78 o 
   5   6 -11      210.25      238.62     23.52 o 
   6   6 -11       64.02       64.51     37.94 o 
   0   7 -11      200.65      291.24     36.78 o 
   1   7 -11      126.05      136.23     18.71 o 
   2   7 -11      229.68      290.29     23.02 o 
   3   7 -11     1028.00     1024.90     49.36 o 
   4   7 -11        3.23       17.60     18.28 o 
   5   7 -11      215.45      221.86     23.23 o 
   6   7 -11       27.28       77.81     24.55 o 
   1   8 -11      113.23       86.94     18.22 o 
   2   8 -11      135.73      156.47     23.10 o 
   3   8 -11      117.97      120.05     22.23 o 
   4   8 -11       24.85       42.50     18.11 o 
   5   8 -11       26.45       32.60     19.87 o 
   6   8 -11       90.29       91.77     25.31 o 
   0   9 -11      192.00      185.47     32.88 o 
   1   9 -11      599.79      647.92     36.66 o 
   2   9 -11       28.38       24.05     19.93 o 
   3   9 -11      188.52      228.72     30.07 o 
   4   9 -11      198.22      193.62     20.24 o 
   5   9 -11       70.12      104.14     21.24 o 
   6   9 -11       65.43       72.43     24.89 o 
   1  10 -11      189.71      147.23     18.20 o 
   2  10 -11      140.83      178.70     26.52 o 
   3  10 -11       92.04       92.30     22.53 o 
   4  10 -11      139.31      147.96     24.85 o 
   5  10 -11       65.75       56.85     26.36 o 
   6  10 -11       45.01       67.51     21.60 o 
   0  11 -11      112.15      150.39     25.36 o 
   1  11 -11     1180.22     1210.82     49.55 o 
   2  11 -11      148.78      146.91     23.21 o 
   3  11 -11      542.38      596.78     36.00 o 
   4  11 -11        7.43        7.78     10.13 o 
   5  11 -11      426.01      441.67     40.64 o 
   6  11 -11       36.95       85.27     22.28 o 
   1  12 -11      111.12      170.91     23.85 o 
   2  12 -11       34.03       28.26     20.28 o 
   3  12 -11       29.28       73.94     22.63 o 
   4  12 -11      246.26      288.04     29.33 o 
   5  12 -11       13.35       24.24     20.31 o 
   6  12 -11        6.42      -13.44     26.88 o 
   0  13 -11      585.10      601.35     63.49 o 
   1  13 -11      235.51      281.28     27.19 o 
   2  13 -11      311.99      341.42     28.86 o 
   3  13 -11      363.48      329.88     29.20 o 
   4  13 -11       56.76       58.48     23.17 o 
   5  13 -11      139.82      126.23     22.91 o 
   1  14 -11       11.06        6.49     21.18 o 
   2  14 -11       86.67       82.33     28.36 o 
   3  14 -11       22.80       15.27     22.11 o 
   4  14 -11       43.82       31.05     23.64 o 
   5  14 -11        4.62      -10.06     20.12 o 
   0  15 -11       59.20       67.92     25.17 o 
   1  15 -11      535.28      596.20     37.21 o 
   2  15 -11       90.01       87.50     22.70 o 
   3  15 -11        9.36       27.82     23.14 o 
   4  15 -11       43.63       24.05     27.31 o 
   5  15 -11       88.47      108.98     26.73 o 
   1  16 -11       16.45        4.18     20.93 o 
   2  16 -11      167.00      265.19     44.49 o 
   3  16 -11      260.03      289.36     33.59 o 
   4  16 -11      125.44      149.11     27.11 o 
   0  17 -11      810.43      913.80     67.31 o 
   1  17 -11       57.29        3.24     17.47 o 
   2  17 -11      295.94      368.16     31.40 o 
   3  17 -11      101.26       97.21     25.45 o 
   4  17 -11       38.30       50.40     24.12 o 
   1  18 -11      112.25      123.94     22.48 o 
   2  18 -11       28.41       55.80     23.54 o 
   3  18 -11       22.14       -4.08     23.11 o 
   0  19 -11      281.30      307.89     43.82 o 
   1  19 -11       20.81       16.29     24.22 o 
   2  19 -11      466.81      436.71     34.11 o 
   3  19 -11       55.35       71.94     26.22 o 
   1  20 -11        3.79        7.20     25.36 o 
   2  20 -11      185.48      221.66     33.58 o 
   0  21 -11       24.84        1.60     35.95 o 
   1  21 -11      156.45      221.37     30.15 o 
   0   0 -10     2639.64     2562.66    198.45 o 
   2   0 -10     3258.13     3223.23    143.42 o 
   4   0 -10      411.08      342.29     29.78 o 
   6   0 -10     1595.74     1676.97    105.19 o 
   8   0 -10       31.92       28.93     34.42 o 
   1   1 -10      318.46      340.66     19.49 o 
   2   1 -10       29.19       54.55     13.82 o 
   3   1 -10     1569.16     1600.31     54.92 o 
   4   1 -10       94.57       97.29     15.80 o 
   5   1 -10       11.05       -9.20     18.40 o 
   6   1 -10       87.88      127.55     23.33 o 
   7   1 -10        0.25       -6.53     21.80 o 
   8   1 -10       83.18       93.78     27.06 o 
   0   2 -10     4094.15     4027.48    213.49 o 
   1   2 -10        5.08       27.96     12.50 o 
   2   2 -10      617.34      600.87     28.87 o 
   3   2 -10      947.94      976.89     37.29 o 
   4   2 -10      123.11      174.35     19.15 o 
   5   2 -10       16.53       -9.35     18.70 o 
   6   2 -10      216.60      227.29     26.83 o 
   7   2 -10      155.61      154.16     25.29 o 
   8   2 -10       35.88       24.16     25.12 o 
   1   3 -10       72.00       74.47     13.65 o 
   2   3 -10       19.84       25.71      9.40 o 
   3   3 -10      254.12      244.56     22.71 o 
   4   3 -10       55.12       51.16     16.60 o 
   5   3 -10       10.54       -7.95     15.90 o 
   6   3 -10       24.96       12.06     21.11 o 
   7   3 -10       36.85       12.58     22.03 o 
   8   3 -10       76.26       89.53     26.68 o 
   0   4 -10      354.80      402.60     30.02 o 
   1   4 -10      178.52      202.08     24.33 o 
   2   4 -10      802.63      801.56     31.89 o 
   3   4 -10       52.26       59.06     16.04 o 
   4   4 -10      344.09      350.98     23.29 o 
   5   4 -10      462.49      469.73     27.93 o 
   6   4 -10      137.75      127.63     24.41 o 
   7   4 -10       88.47      102.49     25.11 o 
   8   4 -10      208.21      266.30     33.56 o 
   1   5 -10       85.16       93.54     16.18 o 
   2   5 -10      491.16      522.77     24.46 o 
   3   5 -10      243.01      196.37     18.65 o 
   4   5 -10       24.50       36.33     16.87 o 
   5   5 -10       32.79       25.07     17.26 o 
   6   5 -10      151.62      168.32     24.39 o 
   7   5 -10       52.55       76.61     24.84 o 
   8   5 -10      198.81      212.42     29.84 o 
   0   6 -10     2359.18     2387.69    109.37 o 
   1   6 -10     2041.84     2049.84     73.43 o 
   2   6 -10      506.94      541.59     26.74 o 
   3   6 -10      414.44      446.83     33.58 o 
   4   6 -10      276.55      288.02     22.23 o 
   5   6 -10       12.58       27.40     17.16 o 
   6   6 -10       65.94       70.67     22.08 o 
   7   6 -10       25.06       -6.23     22.97 o 
   8   6 -10       19.31       50.21     25.44 o 
   1   7 -10       14.13       23.80     12.25 o 
   2   7 -10      190.97      196.42     22.94 o 
   3   7 -10      383.01      413.54     24.69 o 
   4   7 -10      140.20      169.43     19.35 o 
   5   7 -10       76.53       39.81     17.59 o 
   6   7 -10      153.22      178.23     21.21 o 
   7   7 -10       23.75       21.42     23.82 o 
   8   7 -10       75.42       76.64     26.46 o 
   0   8 -10      291.71      294.22     27.11 o 
   1   8 -10      896.52      876.02     37.47 o 
   2   8 -10      218.62      213.71     17.27 o 
   3   8 -10      136.33      132.99     17.86 o 
   4   8 -10        7.37       -8.00     15.99 o 
   5   8 -10      649.67      752.44     35.43 o 
   6   8 -10      124.94      136.27     21.61 o 
   7   8 -10      181.34      227.18     29.46 o 
   8   8 -10       43.77       91.42     27.94 o 
   1   9 -10        0.55        5.44     13.92 o 
   2   9 -10      322.91      379.44     23.63 o 
   3   9 -10       80.08       86.23     16.97 o 
   4   9 -10      127.06      124.01     18.82 o 
   5   9 -10       69.87       92.47     19.34 o 
   6   9 -10       21.32       39.17     19.13 o 
   7   9 -10       52.28       65.75     25.34 o 
   0  10 -10       32.43       20.30     19.64 o 
   1  10 -10     2281.46     2355.09     76.77 o 
   2  10 -10       17.82       29.20     15.58 o 
   3  10 -10      512.83      452.77     26.37 o 
   4  10 -10      233.64      187.09     20.21 o 
   5  10 -10       19.13       34.72     18.46 o 
   6  10 -10       54.01       62.79     19.83 o 
   7  10 -10       68.40       86.21     25.86 o 
   1  11 -10      161.80      153.98     17.13 o 
   2  11 -10      147.30      169.53     21.16 o 
   3  11 -10       26.42       -0.27     16.10 o 
   4  11 -10      296.01      312.89     26.56 o 
   5  11 -10       41.06       33.74     18.08 o 
   6  11 -10        6.76       40.66     19.54 o 
   7  11 -10       59.57       48.55     24.90 o 
   0  12 -10       20.01       14.94     17.71 o 
   1  12 -10      237.58      239.75     18.50 o 
   2  12 -10      151.35      125.49     21.32 o 
   3  12 -10      414.96      388.19     25.12 o 
   4  12 -10       99.49       94.54     18.90 o 
   5  12 -10      422.44      407.73     27.64 o 
   6  12 -10       19.92       45.91     19.97 o 
   7  12 -10      132.34      176.93     24.46 o 
   1  13 -10      461.64      403.12     22.72 o 
   2  13 -10      116.57      155.46     21.89 o 
   3  13 -10       78.57      126.74     22.95 o 
   4  13 -10      142.12      163.26     20.82 o 
   5  13 -10       70.17       84.22     20.20 o 
   6  13 -10       40.36       54.71     20.59 o 
   7  13 -10        9.45      -10.46     20.91 o 
   0  14 -10      380.16      478.46     34.96 o 
   1  14 -10      863.56      871.42     43.77 o 
   2  14 -10      337.21      361.54     25.07 o 
   3  14 -10      282.27      254.71     25.92 o 
   4  14 -10      199.24      165.42     23.51 o 
   5  14 -10        4.92        1.43     18.46 o 
   6  14 -10       69.66       66.46     21.59 o 
   7  14 -10       90.63       79.19     23.67 o 
   1  15 -10      301.62      186.75     27.88 o 
   2  15 -10      215.60      282.17     23.30 o 
   3  15 -10      302.25      273.90     28.96 o 
   4  15 -10       59.90       50.68     17.77 o 
   5  15 -10      220.19      248.94     24.36 o 
   6  15 -10      109.78       87.11     22.15 o 
   0  16 -10      129.86      106.56     23.94 o 
   1  16 -10      196.17      229.23     22.03 o 
   2  16 -10      118.94      138.91     25.31 o 
   3  16 -10      225.91      182.55     24.40 o 
   4  16 -10      239.29      247.02     36.27 o 
   5  16 -10      430.80      450.49     29.58 o 
   6  16 -10      331.80      391.71     31.21 o 
   1  17 -10       34.01       54.91     18.76 o 
   2  17 -10      300.02      221.56     31.39 o 
   3  17 -10      161.95      210.21     36.69 o 
   4  17 -10       71.51       53.35     17.32 o 
   5  17 -10       35.88        8.44     19.91 o 
   6  17 -10       10.47        7.63     20.46 o 
   0  18 -10      688.80      714.75     87.47 o 
   1  18 -10      115.98      116.00     20.45 o 
   2  18 -10      288.00      343.37     46.27 o 
   3  18 -10       46.13       37.20     22.79 o 
   4  18 -10      274.91      289.26     29.17 o 
   5  18 -10       71.02       60.15     21.88 o 
   6  18 -10       58.83      -12.16     24.32 o 
   1  19 -10      136.80      173.45     21.86 o 
   2  19 -10       68.80       62.22     20.75 o 
   3  19 -10      101.18      166.38     26.01 o 
   4  19 -10       27.35       52.23     23.54 o 
   5  19 -10        7.05      -10.07     20.15 o 
   0  20 -10      220.08      180.28     37.01 o 
   1  20 -10       97.09      110.86     21.05 o 
   2  20 -10        5.04       -5.16     19.38 o 
   3  20 -10       60.92       35.68     22.02 o 
   4  20 -10      285.87      279.94     30.30 o 
   5  20 -10      114.71      131.93     23.89 o 
   1  21 -10       13.67       29.61     20.26 o 
   2  21 -10       15.15       45.57     20.37 o 
   3  21 -10        1.69      -11.60     23.19 o 
   4  21 -10      104.35      113.34     26.19 o 
   0  22 -10      719.13      929.72     71.66 o 
   1  22 -10       84.91      144.12     26.81 o 
   2  22 -10      595.76      694.65     37.42 o 
   3  22 -10      110.90       68.41     22.91 o 
   4  22 -10       46.67       73.69     28.36 o 
   1  23 -10       75.23      127.51     26.80 o 
   2  23 -10      130.60      118.25     23.52 o 
   3  23 -10      184.44      226.14     31.31 o 
   0  24 -10       64.76       61.21     36.88 o 
   1  24 -10      292.76      292.78     31.47 o 
   2  24 -10      193.03      208.37     26.30 o 
   1  25 -10       26.33       42.22     30.20 o 
   2   0  -9      617.87      647.82     46.25 o 
   4   0  -9     1031.42      930.86     79.93 o 
   6   0  -9      296.68      337.17    107.93 o 
   8   0  -9      470.34      498.44     76.90 o 
   0   1  -9      457.16      520.73     30.44 o 
   1   1  -9     1992.94     2031.89     60.22 o 
   2   1  -9     1178.00     1220.31     46.37 o 
   3   1  -9       67.78       48.66     13.39 o 
   4   1  -9     1146.78     1160.23     41.93 o 
   5   1  -9       61.90       66.24     15.70 o 
   6   1  -9      552.97      648.18     36.95 o 
   7   1  -9      513.47      571.72     35.55 o 
   8   1  -9       50.17       29.43     22.54 o 
   9   1  -9       94.92      107.54     26.78 o 
   1   2  -9     2428.50     2345.60     69.06 o 
   2   2  -9      281.39      247.74     16.27 o 
   3   2  -9     1054.26     1073.32     38.81 o 
   4   2  -9     1240.41     1267.01     44.84 o 
   5   2  -9       82.77       69.41     16.41 o 
   6   2  -9      117.19      132.35     22.19 o 
   7   2  -9       51.02       33.59     20.83 o 
   8   2  -9      164.52      148.39     26.27 o 
   9   2  -9       39.21       88.50     27.01 o 
   0   3  -9     6201.09     6668.44    247.98 o 
   1   3  -9       86.20       79.15     11.30 o 
   2   3  -9     2480.78     2582.06     81.98 o 
   3   3  -9       18.48       23.41     12.03 o 
   4   3  -9      813.21      823.39     32.27 o 
   5   3  -9      573.50      533.41     27.70 o 
   6   3  -9      357.84      435.59     44.94 o 
   7   3  -9      231.62      313.29     29.36 o 
   8   3  -9        6.41        4.06     23.73 o 
   9   3  -9       40.56       62.05     25.94 o 
   1   4  -9      375.16      391.64     18.09 o 
   2   4  -9      931.15      918.87     34.23 o 
   3   4  -9     1048.04     1030.45     37.74 o 
   4   4  -9      149.03      132.07     14.48 o 
   5   4  -9       49.22       49.02     15.38 o 
   6   4  -9      101.18      108.72     21.42 o 
   7   4  -9       78.18       89.91     22.28 o 
   8   4  -9      139.23      166.21     26.99 o 
   9   4  -9      350.01      405.67     35.15 o 
   0   5  -9     1446.38     1632.47     77.17 o 
   1   5  -9     2370.06     2394.95     76.14 o 
   2   5  -9      444.19      435.63     20.77 o 
   3   5  -9      954.36      918.53     34.51 o 
   4   5  -9     1024.39      983.22     40.86 o 
   5   5  -9        9.22       -2.34     15.03 o 
   6   5  -9      789.40      846.65     37.30 o 
   7   5  -9      150.71      142.31     24.40 o 
   8   5  -9       61.35       88.46     24.35 o 
   9   5  -9      114.50      103.34     27.53 o 
   1   6  -9      168.81      163.70     14.01 o 
   2   6  -9       55.34       34.64     13.40 o 
   3   6  -9       92.57       97.56     13.35 o 
   4   6  -9      171.79      196.34     18.29 o 
   5   6  -9       23.98       45.37     15.85 o 
   6   6  -9       54.41       53.40     17.30 o 
   7   6  -9       65.68       59.97     21.87 o 
   8   6  -9       42.40      111.40     24.89 o 
   9   6  -9       96.96       83.90     27.44 o 
   0   7  -9     1249.36     1185.51     59.09 o 
   1   7  -9     1476.69     1433.48     53.59 o 
   2   7  -9      652.79      714.45     26.20 o 
   3   7  -9      621.48      590.45     28.04 o 
   4   7  -9       34.19       45.25     15.09 o 
   5   7  -9      730.88      749.51     37.73 o 
   6   7  -9      231.47      285.98     32.84 o 
   7   7  -9      176.54      215.50     26.67 o 
   8   7  -9      130.09      161.80     27.46 o 
   9   7  -9       34.21       59.01     27.56 o 
   1   8  -9      261.73      308.73     16.30 o 
   2   8  -9      164.15      175.96     13.75 o 
   3   8  -9      978.15      941.16     38.38 o 
   4   8  -9       60.71       39.10     15.01 o 
   5   8  -9       63.44       41.74     16.41 o 
   6   8  -9       91.34       86.61     18.56 o 
   7   8  -9       59.70       76.07     23.33 o 
   8   8  -9       74.44       61.64     26.01 o 
   9   8  -9      383.41      519.83     39.65 o 
   0   9  -9      229.47      222.88     33.59 o 
   1   9  -9     1171.97     1201.04     39.14 o 
   2   9  -9      623.32      602.47     24.98 o 
   3   9  -9     1376.45     1320.86     68.23 o 
   4   9  -9      335.38      305.99     21.23 o 
   5   9  -9      212.81      262.11     21.91 o 
   6   9  -9      258.55      286.66     22.94 o 
   7   9  -9      151.18      169.21     22.83 o 
   8   9  -9      178.79      219.28     28.63 o 
   9   9  -9       72.46       35.23     27.63 o 
   1  10  -9       16.82       22.94     10.87 o 
   2  10  -9      104.67      118.20     13.27 o 
   3  10  -9      359.70      319.89     24.04 o 
   4  10  -9      163.57      170.14     28.18 o 
   5  10  -9       93.41      144.18     18.77 o 
   6  10  -9      155.50      189.68     20.86 o 
   7  10  -9       15.86       33.62     19.76 o 
   8  10  -9      147.36      184.37     28.58 o 
   0  11  -9      516.04      492.95     32.62 o 
   1  11  -9     2024.77     2137.61     69.39 o 
   2  11  -9      233.50      218.66     15.26 o 
   3  11  -9      583.87      530.62     31.60 o 
   4  11  -9       90.28       91.78     16.60 o 
   5  11  -9       95.96       77.44     17.65 o 
   6  11  -9      323.45      381.20     26.09 o 
   7  11  -9       79.33       71.35     20.44 o 
   8  11  -9       27.39       90.25     26.43 o 
   1  12  -9       95.36      110.89     14.10 o 
   2  12  -9       29.38       44.79     12.19 o 
   3  12  -9      313.53      333.60     22.07 o 
   4  12  -9      240.56      236.09     20.66 o 
   5  12  -9      169.78      183.02     23.16 o 
   6  12  -9       25.55       53.00     18.57 o 
   7  12  -9      354.40      427.42     28.28 o 
   8  12  -9       14.43      -12.00     23.99 o 
   0  13  -9     1201.31     1226.50     62.21 o 
   1  13  -9      307.29      289.67     25.15 o 
   2  13  -9      937.44      944.63     36.28 o 
   3  13  -9      427.42      486.53     24.65 o 
   4  13  -9      185.34      184.28     19.53 o 
   5  13  -9      836.91      892.15     40.26 o 
   6  13  -9        6.75       16.16     18.65 o 
   7  13  -9      175.40      243.06     33.29 o 
   8  13  -9       61.70       63.48     26.59 o 
   1  14  -9      238.66      213.86     17.52 o 
   2  14  -9      301.23      265.86     18.71 o 
   3  14  -9      342.42      296.21     19.95 o 
   4  14  -9       27.55       24.45     16.84 o 
   5  14  -9      198.85      167.69     20.58 o 
   6  14  -9       49.17       49.33     20.26 o 
   7  14  -9       24.83       19.68     20.28 o 
   8  14  -9      216.95      190.01     30.41 o 
   0  15  -9     1026.35      916.31     50.00 o 
   1  15  -9      910.17      910.75     35.31 o 
   2  15  -9     1098.60      908.74     35.29 o 
   3  15  -9      468.14      522.48     25.80 o 
   4  15  -9      445.81      402.16     25.43 o 
   5  15  -9      119.08      139.30     21.28 o 
   6  15  -9       83.80      102.59     20.49 o 
   7  15  -9       69.44       72.05     21.95 o 
   8  15  -9       96.37       90.97     24.21 o 
   1  16  -9      664.93      647.22     28.44 o 
   2  16  -9      824.33      956.56     45.41 o 
   3  16  -9       40.57       18.81     15.52 o 
   4  16  -9      232.76      239.39     22.75 o 
   5  16  -9      283.54      277.72     23.56 o 
   6  16  -9       44.44       53.22     20.16 o 
   7  16  -9      134.93      137.02     23.34 o 
   0  17  -9      697.42      655.82     41.39 o 
   1  17  -9      138.89      189.87     29.61 o 
   2  17  -9      567.65      493.51     28.14 o 
   3  17  -9      563.61      515.29     26.56 o 
   4  17  -9      348.53      374.95     25.54 o 
   5  17  -9      724.46      835.63     60.76 o 
   6  17  -9      174.35      186.52     23.36 o 
   7  17  -9      274.98      271.86     26.53 o 
   1  18  -9      249.82      269.22     22.15 o 
   2  18  -9       63.25       41.44     17.86 o 
   3  18  -9       83.77       56.43     15.21 o 
   4  18  -9       49.29       18.50     21.07 o 
   5  18  -9       18.01       23.70     18.65 o 
   6  18  -9       63.80       76.61     22.51 o 
   7  18  -9       41.94       41.71     22.10 o 
   0  19  -9     1011.01     1070.58     75.42 o 
   1  19  -9      485.59      409.12     26.03 o 
   2  19  -9     1027.62      986.85     43.29 o 
   3  19  -9       42.92       66.76     16.76 o 
   4  19  -9      104.07      106.24     18.88 o 
   5  19  -9       43.58       47.22     19.59 o 
   6  19  -9       26.30       51.65     24.99 o 
   7  19  -9       24.90        4.64     21.37 o 
   1  20  -9       41.97       25.91     17.72 o 
   2  20  -9      163.43      262.29     23.23 o 
   3  20  -9      372.12      453.07     25.63 o 
   4  20  -9       14.40        0.09     14.93 o 
   5  20  -9      134.55      120.25     21.85 o 
   6  20  -9       14.28       17.48     20.87 o 
   0  21  -9      296.92      353.02     41.56 o 
   1  21  -9      710.22      659.04     34.19 o 
   2  21  -9      117.31      125.52     20.97 o 
   3  21  -9       13.04        8.24     18.89 o 
   4  21  -9      518.31      498.31     27.35 o 
   5  21  -9      298.14      299.24     26.20 o 
   6  21  -9      158.61      198.89     24.45 o 
   1  22  -9       73.72      101.37     19.99 o 
   2  22  -9      102.18      121.18     21.67 o 
   3  22  -9       28.66       33.63     19.39 o 
   4  22  -9       28.41       15.65     20.49 o 
   5  22  -9       23.83       22.30     20.60 o 
   6  22  -9       21.44       32.79     21.57 o 
   0  23  -9      524.65      563.47     52.27 o 
   1  23  -9       32.80       30.72     20.82 o 
   2  23  -9      445.51      464.69     29.90 o 
   3  23  -9      216.60      203.13     23.91 o 
   4  23  -9       56.11       51.50     26.62 o 
   5  23  -9      128.74       92.37     25.91 o 
   1  24  -9       57.26       31.90     24.23 o 
   2  24  -9       43.82       58.37     20.85 o 
   3  24  -9      137.82      132.51     23.08 o 
   4  24  -9      210.68      229.68     26.44 o 
   5  24  -9      129.77      118.70     32.90 o 
   0  25  -9       34.27        1.91     32.41 o 
   1  25  -9        3.91       16.06     24.71 o 
   2  25  -9       48.12       53.55     20.61 o 
   3  25  -9       13.43        0.08     20.83 o 
   4  25  -9      216.34      240.81     27.54 o 
   1  26  -9       11.14        8.20     25.56 o 
   2  26  -9       19.29       24.96     21.80 o 
   3  26  -9       87.44       82.83     24.01 o 
   0  27  -9      731.32      740.33     63.44 o 
   1  27  -9       97.57      159.97     28.48 o 
   2  27  -9      215.38      196.70     29.65 o 
   3  27  -9      111.24      108.55     61.21 o 
   1  28  -9       25.83       44.53     27.86 o 
   0   0  -8      499.58      482.15     34.74 o 
   2   0  -8     4167.19     3791.33    279.17 o 
   4   0  -8     2241.97     2042.75    100.74 o 
   6   0  -8      269.40      261.86     33.65 o 
   8   0  -8      860.18      997.32    105.44 o 
  10   0  -8      563.34      606.07     65.25 o 
   1   1  -8     1292.32     1209.76     35.40 o 
   2   1  -8      318.81      272.01     17.35 o 
   3   1  -8     1975.50     2049.90     65.31 o 
   4   1  -8      854.19      773.96     30.03 o 
   5   1  -8      788.03      782.25     39.67 o 
   6   1  -8      198.91      199.56     27.60 o 
   7   1  -8      187.51      180.19     38.72 o 
   8   1  -8       37.32       44.96     21.32 o 
   9   1  -8      309.69      316.06     46.40 o 
  10   1  -8       24.44       39.09     25.51 o 
   0   2  -8     6316.83     6619.35    245.14 o 
   1   2  -8     3531.13     3292.01     87.84 o 
   2   2  -8     2617.32     2539.61     79.59 o 
   3   2  -8      166.53      188.54     15.38 o 
   4   2  -8      215.27      220.40     19.33 o 
   5   2  -8       14.24        4.35     11.66 o 
   6   2  -8      465.17      472.69     26.82 o 
   7   2  -8       91.50      115.62     37.70 o 
   8   2  -8      305.92      324.77     28.77 o 
   9   2  -8       34.18       78.67     24.02 o 
  10   2  -8      129.54      164.91     28.48 o 
   1   3  -8      424.02      438.47     16.39 o 
   2   3  -8     1321.04     1380.53     46.01 o 
   3   3  -8     2993.40     2815.49     88.00 o 
   4   3  -8      490.11      506.64     22.33 o 
   5   3  -8       26.48       27.19     13.76 o 
   6   3  -8      110.33      116.51     16.60 o 
   7   3  -8      248.41      253.92     25.15 o 
   8   3  -8      456.15      392.30     36.06 o 
   9   3  -8      229.23      329.68     31.40 o 
  10   3  -8       71.55       31.03     32.89 o 
   0   4  -8      398.90      407.66     25.72 o 
   1   4  -8      123.10      163.74     12.57 o 
   2   4  -8     1694.28     1642.14     49.76 o 
   3   4  -8      312.89      270.17     15.82 o 
   4   4  -8      902.09      884.77     33.36 o 
   5   4  -8       81.47       70.29     14.55 o 
   6   4  -8     1476.30     1517.94     58.23 o 
   7   4  -8      331.45      412.18     29.48 o 
   8   4  -8      100.07      134.59     24.25 o 
   9   4  -8       18.68       12.96     23.41 o 
  10   4  -8       37.45        6.47     23.92 o 
   1   5  -8      187.72      123.58      9.04 o 
   2   5  -8      716.90      673.80     24.21 o 
   3   5  -8      105.53       92.44     11.45 o 
   4   5  -8      391.10      372.53     18.88 o 
   5   5  -8      337.55      362.63     21.95 o 
   6   5  -8       43.41       37.20     15.39 o 
   7   5  -8       53.14       63.31     20.87 o 
   8   5  -8       82.82       76.48     22.82 o 
   9   5  -8      517.15      536.30     36.97 o 
  10   5  -8        5.47       25.93     24.56 o 
   0   6  -8     1623.35     1601.51     64.00 o 
   1   6  -8     1905.08     1832.41     54.75 o 
   2   6  -8      899.25      847.37     28.91 o 
   3   6  -8      484.89      437.08     18.27 o 
   4   6  -8      383.18      395.81     20.62 o 
   5   6  -8     1019.03     1007.02     41.31 o 
   6   6  -8      401.54      376.15     23.68 o 
   7   6  -8       79.33       64.54     21.06 o 
   8   6  -8      172.77      167.80     26.00 o 
   9   6  -8       19.65       58.40     23.99 o 
  10   6  -8        2.98       -3.82     25.68 o 
   1   7  -8       73.55       91.92     10.50 o 
   2   7  -8     1314.13     1193.59     38.08 o 
   3   7  -8      407.14      360.22     16.84 o 
   4   7  -8      936.51      960.73     39.50 o 
   5   7  -8      565.49      492.79     26.05 o 
   6   7  -8       24.36       29.58     15.54 o 
   7   7  -8      187.95      206.63     20.84 o 
   8   7  -8      433.58      369.51     30.89 o 
   9   7  -8       13.83        7.60     23.81 o 
  10   7  -8      259.75      283.60     32.38 o 
   0   8  -8      479.78      481.85     28.42 o 
   1   8  -8      261.34      230.33     13.39 o 
   2   8  -8      905.16      943.99     32.98 o 
   3   8  -8      832.87      731.79     25.89 o 
   4   8  -8      493.16      509.52     25.44 o 
   5   8  -8      891.45      863.21     37.69 o 
   6   8  -8       47.10       19.86     19.43 o 
   7   8  -8      923.43     1087.93     45.79 o 
   8   8  -8      128.71      195.25     46.51 o 
   9   8  -8       10.53       -0.28     23.48 o 
  10   8  -8        7.74       24.09     26.05 o 
   1   9  -8       55.77       34.74      9.81 o 
   2   9  -8      227.50      211.05     13.35 o 
   3   9  -8       50.17       39.19     10.68 o 
   4   9  -8      216.60      302.85     19.46 o 
   5   9  -8      140.85      164.00     17.76 o 
   6   9  -8      130.93      127.17     17.63 o 
   7   9  -8       48.17       57.40     17.95 o 
   8   9  -8       90.96      121.83     24.96 o 
   9   9  -8       41.85       79.63     25.11 o 
   0  10  -8      573.36      546.92     34.29 o 
   1  10  -8     2828.32     2654.67     77.40 o 
   2  10  -8      961.60      943.66     31.98 o 
   3  10  -8     1634.26     1548.54     48.42 o 
   4  10  -8      586.00      557.73     27.62 o 
   5  10  -8       63.36       38.93     15.24 o 
   6  10  -8      379.64      338.20     23.44 o 
   7  10  -8      273.63      304.67     24.07 o 
   8  10  -8      277.46      307.46     41.47 o 
   9  10  -8      169.74      112.47     26.44 o 
   1  11  -8      593.58      567.27     23.78 o 
   2  11  -8     1600.67     1713.06     52.36 o 
   3  11  -8      587.81      532.08     24.13 o 
   4  11  -8      611.90      633.04     27.74 o 
   5  11  -8       27.10        6.86     14.74 o 
   6  11  -8       70.20       75.47     17.53 o 
   7  11  -8       89.29      112.37     19.96 o 
   8  11  -8      414.10      397.87     32.05 o 
   9  11  -8      273.78      245.47     29.88 o 
   0  12  -8       80.01       54.65     17.91 o 
   1  12  -8     1204.70     1095.98     38.79 o 
   2  12  -8      307.69      340.27     21.93 o 
   3  12  -8      648.90      630.89     29.37 o 
   4  12  -8       60.84       50.34     14.04 o 
   5  12  -8      840.68      859.74     37.04 o 
   6  12  -8       42.94       54.98     17.48 o 
   7  12  -8      467.72      484.33     29.65 o 
   8  12  -8        6.11       16.25     19.60 o 
   9  12  -8       22.76       44.77     25.24 o 
   1  13  -8      133.59      120.79     12.07 o 
   2  13  -8       59.11       71.40     14.83 o 
   3  13  -8      359.29      398.96     26.47 o 
   4  13  -8       15.51       29.78     14.44 o 
   5  13  -8       68.64       79.23     18.00 o 
   6  13  -8      379.32      311.95     23.52 o 
   7  13  -8      166.89      158.23     21.68 o 
   8  13  -8       25.52       35.95     20.12 o 
   9  13  -8       58.50       86.63     26.65 o 
   0  14  -8      856.01      911.55     48.26 o 
   1  14  -8     1752.29     1761.97     53.87 o 
   2  14  -8      528.85      478.03     21.97 o 
   3  14  -8      438.86      471.73     25.80 o 
   4  14  -8      167.05      186.38     17.04 o 
   5  14  -8      175.81      187.81     19.59 o 
   6  14  -8      288.90      277.40     22.41 o 
   7  14  -8      242.63      308.39     24.31 o 
   8  14  -8       92.86       72.19     21.69 o 
   9  14  -8      121.77      121.54     27.53 o 
   1  15  -8      494.11      463.59     20.37 o 
   2  15  -8      134.95      154.12     18.10 o 
   3  15  -8      222.67      173.09     18.40 o 
   4  15  -8      897.39      793.15     32.30 o 
   5  15  -8      403.09      414.62     26.02 o 
   6  15  -8       68.21       79.33     19.05 o 
   7  15  -8       58.27       35.40     18.81 o 
   8  15  -8       41.16       54.10     20.52 o 
   9  15  -8      195.97      218.84     35.30 o 
   0  16  -8      220.92      234.33     23.71 o 
   1  16  -8     1780.01     1672.51     51.94 o 
   2  16  -8       28.14       37.96     15.30 o 
   3  16  -8      556.70      490.81     29.46 o 
   4  16  -8      789.21      820.25     37.25 o 
   5  16  -8       18.82       10.86     16.10 o 
   6  16  -8      109.53      128.88     20.38 o 
   7  16  -8      144.17      139.53     21.89 o 
   8  16  -8      308.52      294.70     26.50 o 
   1  17  -8       60.23       68.73     14.08 o 
   2  17  -8      469.39      499.31     26.82 o 
   3  17  -8      429.76      460.08     29.35 o 
   4  17  -8      197.33      224.19     21.04 o 
   5  17  -8      408.83      472.22     25.81 o 
   6  17  -8       67.61       91.81     20.19 o 
   7  17  -8      474.51      459.94     30.04 o 
   8  17  -8      246.03      246.86     26.04 o 
   0  18  -8     2015.69     2167.14     99.88 o 
   1  18  -8      201.92      148.75     15.82 o 
   2  18  -8     1544.97     1515.20     58.08 o 
   3  18  -8      116.28      124.52     18.95 o 
   4  18  -8      244.80      192.02     27.48 o 
   5  18  -8      305.30      324.99     25.01 o 
   6  18  -8      195.16      181.32     22.20 o 
   7  18  -8       38.54        9.10     20.26 o 
   8  18  -8      194.37      205.34     25.63 o 
   1  19  -8        5.75       23.78     15.88 o 
   2  19  -8      188.44      200.82     20.05 o 
   3  19  -8      170.67      172.93     19.76 o 
   4  19  -8      119.04      155.50     19.57 o 
   5  19  -8      273.32      247.45     23.38 o 
   6  19  -8       69.01       80.91     22.28 o 
   7  19  -8       91.72       92.26     21.90 o 
   8  19  -8       86.87      126.44     27.16 o 
   0  20  -8     1028.76      985.67     53.69 o 
   1  20  -8      226.16      187.05     19.75 o 
   2  20  -8      771.68      753.74     35.39 o 
   3  20  -8      336.28      385.16     25.55 o 
   4  20  -8       71.80      110.02     20.06 o 
   5  20  -8      209.78      250.41     31.85 o 
   6  20  -8      110.62      130.99     24.04 o 
   7  20  -8       12.35       -7.00     20.56 o 
   1  21  -8       61.74       60.89     17.40 o 
   2  21  -8      160.79      143.42     19.65 o 
   3  21  -8      783.73      797.06     37.22 o 
   4  21  -8      221.18      279.47     23.95 o 
   5  21  -8      150.51      175.91     22.05 o 
   6  21  -8        7.83       16.91     22.57 o 
   7  21  -8      161.19      217.64     31.26 o 
   0  22  -8      285.20      325.23     29.62 o 
   1  22  -8      181.33      201.29     21.36 o 
   2  22  -8      787.06      927.01     41.23 o 
   3  22  -8       58.51       50.04     18.50 o 
   4  22  -8       16.22       29.51     19.51 o 
   5  22  -8       37.61       57.50     20.55 o 
   6  22  -8      359.00      384.43     45.86 o 
   7  22  -8       51.30       48.95     24.91 o 
   1  23  -8      273.46      290.33     23.31 o 
   2  23  -8      400.48      394.19     26.59 o 
   3  23  -8      152.34      203.58     22.66 o 
   4  23  -8        1.85       -3.82     19.64 o 
   5  23  -8       45.14       41.79     21.05 o 
   6  23  -8      158.91      155.71     26.34 o 
   0  24  -8      641.75      658.99     56.50 o 
   1  24  -8        9.07       10.84     18.07 o 
   2  24  -8      248.33      200.14     22.19 o 
   3  24  -8      361.42      378.86     29.64 o 
   4  24  -8       45.89       61.23     25.75 o 
   5  24  -8        9.12       36.02     21.63 o 
   6  24  -8      321.91      346.03     31.60 o 
   1  25  -8       44.14       45.39     19.18 o 
   2  25  -8        7.92       20.46     19.76 o 
   3  25  -8       29.47       42.56     19.87 o 
   4  25  -8       93.59      146.31     23.00 o 
   5  25  -8       48.05       53.93     22.61 o 
   6  25  -8       45.66       75.11     25.31 o 
   0  26  -8       69.07       57.57     62.51 o 
   1  26  -8      435.93      570.52     37.79 o 
   2  26  -8      135.78      177.49     23.14 o 
   3  26  -8      110.67      142.81     22.95 o 
   4  26  -8      127.71      111.97     23.07 o 
   5  26  -8       83.15      137.59     24.74 o 
   1  27  -8       66.02       74.63     27.65 o 
   2  27  -8      128.76      147.91     24.55 o 
   3  27  -8       92.05      119.85     22.42 o 
   4  27  -8       22.07       41.17     21.68 o 
   5  27  -8       39.37       45.44     23.21 o 
   0  28  -8       24.56       26.83     37.05 o 
   1  28  -8       73.06       88.83     26.06 o 
   2  28  -8      280.55      311.59     27.74 o 
   3  28  -8       42.69       74.96     22.12 o 
   4  28  -8       48.77       43.04     22.46 o 
   1  29  -8       69.12       20.48     36.52 o 
   2  29  -8       14.09       18.66     25.83 o 
   3  29  -8      271.16      292.69     27.75 o 
   0  30  -8        8.71      -18.94     51.32 o 
   1  30  -8      232.60      406.32     36.27 o 
   2  30  -8       42.48       77.87     29.02 o 
   2   0  -7      681.16      598.34     27.78 o 
   4   0  -7     2873.85     2732.97    122.24 o 
   6   0  -7     2133.68     2304.84    124.56 o 
   8   0  -7      499.82      591.46    120.82 o 
  10   0  -7      157.69      245.95     40.55 o 
   0   1  -7     8002.21     8029.31    295.92 o 
   1   1  -7      464.39      384.92     14.11 o 
   2   1  -7     3695.82     3630.87     96.42 o 
   3   1  -7      257.58      251.21     12.38 o 
   4   1  -7      958.23      922.46     33.28 o 
   5   1  -7      907.17      864.13     30.72 o 
   6   1  -7      903.88      856.74     36.66 o 
   7   1  -7      921.74     1010.00     47.48 o 
   8   1  -7      102.42      120.77     21.86 o 
   9   1  -7      367.35      381.37     36.24 o 
  10   1  -7       64.91       97.85     27.43 o 
  11   1  -7      112.26       69.31     26.84 o 
   1   2  -7      547.03      458.02     18.75 o 
   2   2  -7      260.13      187.31     12.61 o 
   3   2  -7      772.84      863.38     29.13 o 
   4   2  -7      982.12     1020.42     35.29 o 
   5   2  -7       75.28       75.71     11.52 o 
   6   2  -7      260.25      219.68     17.69 o 
   7   2  -7     1429.34     1494.99     62.78 o 
   8   2  -7      102.12      130.51     21.65 o 
   9   2  -7      406.48      438.04     32.79 o 
  10   2  -7      239.39      263.61     42.92 o 
  11   2  -7      177.68      227.81     30.16 o 
   0   3  -7     7672.28     7239.97    352.05 o 
   1   3  -7      414.68      421.51     16.23 o 
   2   3  -7     4531.15     4375.47    122.89 o 
   3   3  -7     1259.96     1200.51     37.38 o 
   4   3  -7      643.26      556.53     23.29 o 
   5   3  -7     2193.62     2141.29     69.59 o 
   6   3  -7       62.85       81.20     14.62 o 
   7   3  -7     1478.64     1522.05     67.56 o 
   8   3  -7      183.75      196.21     23.79 o 
   9   3  -7      145.34      176.31     24.80 o 
  10   3  -7      369.34      412.36     32.91 o 
  11   3  -7      272.97      276.08     31.77 o 
   1   4  -7      239.95      210.15     10.28 o 
   2   4  -7     1948.95     1974.17     57.34 o 
   3   4  -7      152.31      120.92     10.10 o 
   4   4  -7     1165.67     1179.41     42.57 o 
   5   4  -7      552.95      565.11     26.81 o 
   6   4  -7       91.60      119.66     17.61 o 
   7   4  -7      147.60      155.56     21.20 o 
   8   4  -7      651.95      700.39     38.27 o 
   9   4  -7      349.37      447.92     32.39 o 
  10   4  -7      410.80      485.98     35.69 o 
   0   5  -7     1630.64     1569.58     61.85 o 
   1   5  -7     2447.86     2261.30     61.27 o 
   2   5  -7      898.24      859.64     30.33 o 
   3   5  -7      847.31      789.49     26.87 o 
   4   5  -7      432.41      402.20     17.38 o 
   5   5  -7      997.18     1004.61     39.46 o 
   6   5  -7      257.20      268.05     19.88 o 
   7   5  -7      331.04      233.54     20.43 o 
   8   5  -7      336.45      413.70     30.01 o 
   9   5  -7      179.65      177.48     25.11 o 
  10   5  -7       83.26      118.72     26.01 o 
   1   6  -7      181.44      168.17      9.56 o 
   2   6  -7      460.88      425.53     18.34 o 
   3   6  -7     2089.26     2051.47     60.12 o 
   4   6  -7      585.22      530.52     20.43 o 
   5   6  -7        0.34        1.91     12.28 o 
   6   6  -7       54.42       58.81     14.57 o 
   7   6  -7        7.44       -7.13     14.27 o 
   8   6  -7      181.11      224.84     25.06 o 
   9   6  -7      389.20      357.49     29.87 o 
  10   6  -7       12.14      -11.37     22.75 o 
   0   7  -7     3300.17     3343.27    144.60 o 
   1   7  -7     2024.40     1946.12     53.36 o 
   2   7  -7     1824.85     1788.43     52.85 o 
   3   7  -7     1096.41     1078.59     34.49 o 
   4   7  -7      126.59      125.69     11.02 o 
   5   7  -7      436.99      403.83     22.24 o 
   6   7  -7      548.62      549.17     26.92 o 
   7   7  -7      448.21      459.68     26.37 o 
   8   7  -7       23.27       43.98     21.17 o 
   9   7  -7       20.19       38.05     22.02 o 
  10   7  -7      246.26      253.90     29.78 o 
   1   8  -7      888.65      942.46     28.39 o 
   2   8  -7       78.83       85.68      9.44 o 
   3   8  -7     1953.89     1986.79     59.39 o 
   4   8  -7      270.77      250.48     23.20 o 
   5   8  -7      805.23      831.82     34.59 o 
   6   8  -7      138.03      149.83     17.09 o 
   7   8  -7      274.07      309.98     22.44 o 
   8   8  -7      196.22      227.21     26.24 o 
   9   8  -7      471.30      589.17     37.64 o 
  10   8  -7       84.07      152.51     26.60 o 
   0   9  -7      256.01      243.03     26.61 o 
   1   9  -7     2416.32     2268.82     61.52 o 
   2   9  -7      964.86      908.23     30.43 o 
   3   9  -7     2757.91     2557.36     74.95 o 
   4   9  -7      628.10      620.02     26.93 o 
   5   9  -7      192.27      243.82     18.44 o 
   6   9  -7     1128.38     1117.10     43.53 o 
   7   9  -7      359.26      352.24     24.20 o 
   8   9  -7      201.15      195.61     24.94 o 
   9   9  -7       97.96      144.06     24.85 o 
  10   9  -7       43.14       42.57     24.80 o 
   1  10  -7      842.74      769.39     25.97 o 
   2  10  -7       31.38       38.39      8.79 o 
   3  10  -7     2155.42     1955.37     57.64 o 
   4  10  -7      235.43      248.31     15.75 o 
   5  10  -7      412.79      424.77     20.62 o 
   6  10  -7        0.86        8.37     14.31 o 
   7  10  -7       31.90       45.36     16.35 o 
   8  10  -7       19.94        4.01     21.86 o 
   9  10  -7      381.64      448.95     33.73 o 
  10  10  -7       16.27      -10.95     23.41 o 
   0  11  -7     1817.31     1606.14     63.99 o 
   1  11  -7     4149.60     3968.54    104.91 o 
   2  11  -7      894.33      913.51     30.23 o 
   3  11  -7      881.82      911.77     29.71 o 
   4  11  -7      223.52      152.58     16.70 o 
   5  11  -7       39.33       51.52     12.77 o 
   6  11  -7      731.29      684.03     31.34 o 
   7  11  -7      303.49      224.76     21.33 o 
   8  11  -7      225.04      198.83     21.20 o 
   9  11  -7       29.42       26.00     23.36 o 
  10  11  -7        8.19       31.24     28.49 o 
   1  12  -7      218.49      282.03     12.88 o 
   2  12  -7     1529.67     1534.59     50.22 o 
   3  12  -7      438.07      424.71     20.46 o 
   4  12  -7      241.31      209.92     15.97 o 
   5  12  -7      141.63      174.19     18.55 o 
   6  12  -7      138.82      139.83     17.59 o 
   7  12  -7      217.67      227.66     20.85 o 
   8  12  -7      297.08      280.35     23.56 o 
   9  12  -7      385.65      486.08     51.22 o 
  10  12  -7       39.21       90.17     29.11 o 
   0  13  -7     1524.70     1308.20     54.07 o 
   1  13  -7      704.87      638.65     25.17 o 
   2  13  -7      289.87      232.20     23.20 o 
   3  13  -7      247.59      258.44     22.43 o 
   4  13  -7      279.26      307.67     20.64 o 
   5  13  -7     1152.92     1099.80     43.93 o 
   6  13  -7      210.61      247.59     20.39 o 
   7  13  -7       78.51       98.32     18.19 o 
   8  13  -7       58.18       58.68     19.42 o 
   9  13  -7      123.96      141.44     25.71 o 
  10  13  -7       85.26       61.89     37.27 o 
   1  14  -7      133.02      135.15     12.69 o 
   2  14  -7      515.02      544.63     22.78 o 
   3  14  -7      567.70      556.68     41.53 o 
   4  14  -7      454.40      525.04     26.12 o 
   5  14  -7      260.20      237.96     24.46 o 
   6  14  -7       85.10      119.82     18.12 o 
   7  14  -7      272.63      304.68     27.00 o 
   8  14  -7      269.51      251.99     23.75 o 
   9  14  -7       18.45       60.75     21.00 o 
  10  14  -7       85.89       85.72     32.24 o 
   0  15  -7      822.77      860.32     45.26 o 
   1  15  -7     2281.21     2043.61     65.95 o 
   2  15  -7      660.46      612.72     27.36 o 
   3  15  -7      234.38      239.02     32.09 o 
   4  15  -7      645.92      618.57     29.47 o 
   5  15  -7       41.51       51.67     15.65 o 
   6  15  -7      142.04      162.90     19.13 o 
   7  15  -7      310.57      365.23     25.68 o 
   8  15  -7      201.96      174.98     22.69 o 
   9  15  -7       58.97       42.34     23.60 o 
   1  16  -7      959.95      902.62     33.45 o 
   2  16  -7      393.38      370.07     19.71 o 
   3  16  -7      126.87      102.11     15.62 o 
   4  16  -7      565.25      604.10     33.22 o 
   5  16  -7      284.94      241.70     20.32 o 
   6  16  -7       32.44       34.04     17.23 o 
   7  16  -7        0.79        0.76     18.57 o 
   8  16  -7       16.08       17.78     19.44 o 
   9  16  -7       58.17       30.89     22.81 o 
   0  17  -7      630.67      610.79     41.30 o 
   1  17  -7      249.27      281.64     17.41 o 
   2  17  -7      322.38      283.56     19.49 o 
   3  17  -7      259.06      331.20     21.40 o 
   4  17  -7      775.06      773.46     38.74 o 
   5  17  -7      193.97      182.11     19.87 o 
   6  17  -7      248.36      267.20     22.37 o 
   7  17  -7      618.82      600.18     34.88 o 
   8  17  -7      109.13       97.20     20.63 o 
   9  17  -7        1.31        8.61     23.27 o 
   1  18  -7       50.53       36.04     12.33 o 
   2  18  -7     1611.19     1486.42     56.91 o 
   3  18  -7      411.92      413.49     33.77 o 
   4  18  -7      806.88      845.86     36.96 o 
   5  18  -7      354.38      359.73     44.13 o 
   6  18  -7       29.70       43.43     17.69 o 
   7  18  -7      291.84      316.10     33.22 o 
   8  18  -7      183.45      203.90     25.68 o 
   9  18  -7      104.09      123.75     26.49 o 
   0  19  -7       27.30       11.43     17.19 o 
   1  19  -7     1767.30     1653.07     59.87 o 
   2  19  -7      370.14      360.03     22.93 o 
   3  19  -7      178.89      212.71     22.40 o 
   4  19  -7       60.50       57.57     16.84 o 
   5  19  -7      112.86       84.00     17.98 o 
   6  19  -7      596.42      599.24     32.43 o 
   7  19  -7      268.13      301.10     32.73 o 
   8  19  -7       19.05        9.68     25.10 o 
   9  19  -7       40.78        0.88     24.05 o 
   1  20  -7      242.90      246.10     17.19 o 
   2  20  -7      145.69      194.17     19.61 o 
   3  20  -7      189.40      136.91     18.55 o 
   4  20  -7      129.30      126.56     20.41 o 
   5  20  -7      188.26      144.94     20.10 o 
   6  20  -7      167.51      206.37     27.15 o 
   7  20  -7       14.61       45.80     21.49 o 
   8  20  -7      148.19      186.00     29.97 o 
   0  21  -7      589.57      621.27     38.25 o 
   1  21  -7      434.47      575.78     29.11 o 
   2  21  -7       89.76       74.79     16.47 o 
   3  21  -7      256.21      246.69     21.29 o 
   4  21  -7      882.91      948.58     40.84 o 
   5  21  -7       68.70      116.09     19.95 o 
   6  21  -7      435.14      409.53     27.94 o 
   7  21  -7       19.12       -3.79     21.23 o 
   8  21  -7       86.68      117.99     27.26 o 
   1  22  -7       51.07       47.24     16.38 o 
   2  22  -7        6.07       13.64     15.88 o 
   3  22  -7       64.55       53.89     17.30 o 
   4  22  -7      688.36      680.69     41.52 o 
   5  22  -7      130.18      159.53     20.96 o 
   6  22  -7      398.27      398.95     28.20 o 
   7  22  -7       62.63       40.41     21.60 o 
   8  22  -7        4.61       25.84     26.99 o 
   0  23  -7     1208.36     1132.64     59.55 o 
   1  23  -7       64.37       64.90     16.94 o 
   2  23  -7     1205.34     1119.67     47.21 o 
   3  23  -7       86.17       84.09     18.58 o 
   4  23  -7       36.06       64.00     18.41 o 
   5  23  -7      385.69      361.46     29.65 o 
   6  23  -7       73.77       47.72     20.68 o 
   7  23  -7       53.38      121.67     27.62 o 
   1  24  -7      105.32       91.72     18.45 o 
   2  24  -7      303.22      263.93     22.85 o 
   3  24  -7     1110.78     1234.99     50.72 o 
   4  24  -7      131.76       96.66     20.50 o 
   5  24  -7      547.05      609.99     33.14 o 
   6  24  -7      105.65      110.15     21.97 o 
   7  24  -7      139.29      183.61     47.98 o 
   0  25  -7       21.08       22.44     30.01 o 
   1  25  -7       87.96      187.11     20.84 o 
   2  25  -7       12.51        1.25     17.98 o 
   3  25  -7       48.30       66.89     19.94 o 
   4  25  -7      494.48      515.68     30.68 o 
   5  25  -7       20.89       39.29     21.13 o 
   6  25  -7      478.78      518.01     36.65 o 
   7  25  -7      127.29      146.64     29.35 o 
   1  26  -7      103.02      100.03     23.74 o 
   2  26  -7      252.18      345.22     25.85 o 
   3  26  -7       22.18       48.96     19.35 o 
   4  26  -7        2.16       31.60     20.01 o 
   5  26  -7       11.76       36.49     22.85 o 
   6  26  -7        0.47       22.30     22.08 o 
   0  27  -7      233.49      256.69     65.20 o 
   1  27  -7      482.33      454.69     28.88 o 
   2  27  -7       57.15       71.75     20.12 o 
   3  27  -7       69.73       71.89     20.71 o 
   4  27  -7      144.34      120.34     22.61 o 
   5  27  -7       24.59       39.87     21.26 o 
   6  27  -7       27.57       62.07     24.89 o 
   1  28  -7      180.41      276.12     29.74 o 
   2  28  -7      392.31      314.22     26.22 o 
   3  28  -7       96.45      135.42     22.64 o 
   4  28  -7       80.23       60.28     21.49 o 
   5  28  -7       26.50       -9.95     19.90 o 
   0  29  -7       23.44       27.02     47.13 o 
   1  29  -7       19.92       35.82     24.61 o 
   2  29  -7      211.38      213.94     26.84 o 
   3  29  -7      136.72      106.03     22.80 o 
   4  29  -7       45.45       63.74     21.85 o 
   5  29  -7      367.72      442.44     49.04 o 
   1  30  -7        3.91       -4.69     27.04 o 
   2  30  -7       18.24       33.02     21.96 o 
   3  30  -7       20.97       43.59     22.85 o 
   4  30  -7      106.32      119.97     24.31 o 
   0  31  -7        8.92        3.63     36.89 o 
   1  31  -7      146.33      206.60     29.32 o 
   2  31  -7       25.15       29.18     26.66 o 
   3  31  -7      140.60      239.42     26.73 o 
   1  32  -7       13.43      -12.60     25.19 o 
   2  32  -7       75.68      158.10     30.05 o 
   0   0  -6    12111.28    12227.33    632.94 o 
   2   0  -6      756.36      504.05     23.50 o 
   4   0  -6     6900.02     7022.86    289.46 o 
   6   0  -6     2610.80     2726.30    123.68 o 
   8   0  -6     2124.55     2268.66    189.18 o 
  10   0  -6      306.55      387.06     61.42 o 
   1   1  -6     1572.27     1493.81     43.95 o 
   2   1  -6      729.08      781.30     23.23 o 
   3   1  -6     3671.30     3540.52     94.53 o 
   4   1  -6      656.55      632.78     21.82 o 
   5   1  -6     2802.85     3008.83     89.47 o 
   6   1  -6      100.41      114.42     11.66 o 
   7   1  -6      429.19      401.59     32.83 o 
   8   1  -6      157.37      186.93     24.34 o 
   9   1  -6      457.40      465.90     31.70 o 
  10   1  -6       72.00      116.49     23.98 o 
  11   1  -6      125.43      113.94     26.68 o 
   0   2  -6    12593.70    13663.79    499.47 o 
   1   2  -6     1293.38     1377.13     40.60 o 
   2   2  -6     7144.14     7233.32    185.95 o 
   3   2  -6      773.58      889.21     26.54 o 
   4   2  -6     2457.63     2432.53     68.45 o 
   5   2  -6       29.18       42.55      9.63 o 
   6   2  -6      670.45      567.96     25.33 o 
   7   2  -6     1943.73     2150.32     87.41 o 
   8   2  -6      211.60      209.24     22.62 o 
   9   2  -6      200.37      228.35     30.57 o 
  10   2  -6      277.38      293.31     28.86 o 
  11   2  -6      128.84      108.84     26.45 o 
   1   3  -6     1498.99     1475.26     40.73 o 
   2   3  -6     1946.75     1850.74     50.00 o 
   3   3  -6     3442.28     3358.22     96.65 o 
   4   3  -6     2588.62     2808.04     79.38 o 
   5   3  -6      682.86      638.88     23.90 o 
   6   3  -6       64.00      102.31     13.46 o 
   7   3  -6      270.21      298.41     19.31 o 
   8   3  -6      244.58      247.48     22.48 o 
   9   3  -6     1253.98     1297.99     61.49 o 
  10   3  -6      547.63      579.09     37.02 o 
  11   3  -6      194.40      198.68     28.42 o 
   0   4  -6     6309.94     6504.36    239.66 o 
   1   4  -6     3482.14     3324.64     87.93 o 
   2   4  -6     7697.71     8153.58    212.94 o 
   3   4  -6     1464.79     1389.54     41.45 o 
   4   4  -6     1854.54     1811.79     54.35 o 
   5   4  -6     2356.59     2463.39     76.97 o 
   6   4  -6     3321.13     3477.85    112.23 o 
   7   4  -6     2329.82     2545.51     83.69 o 
   8   4  -6      207.85      197.57     22.70 o 
   9   4  -6       38.39       29.08     20.13 o 
  10   4  -6      118.54      104.34     23.71 o 
  11   4  -6        4.37        3.48     23.22 o 
   1   5  -6      345.38      321.70     12.18 o 
   2   5  -6     2309.37     2307.32     62.60 o 
   3   5  -6     1528.48     1377.96     42.03 o 
   4   5  -6     1892.66     1770.96     50.45 o 
   5   5  -6       56.27       73.53     10.19 o 
   6   5  -6       10.10       -6.00     12.00 o 
   7   5  -6      195.77      203.41     19.73 o 
   8   5  -6      441.01      458.78     30.60 o 
   9   5  -6      508.35      589.44     35.23 o 
  10   5  -6      345.98      462.12     33.53 o 
  11   5  -6       78.91      102.24     34.30 o 
   0   6  -6     7644.56     8093.11    341.45 o 
   1   6  -6     8710.60     8591.17    223.12 o 
   2   6  -6      988.11      906.69     28.22 o 
   3   6  -6     1966.61     1690.48     49.25 o 
   4   6  -6      566.28      602.55     19.78 o 
   5   6  -6      815.18      801.38     28.62 o 
   6   6  -6      657.77      637.66     33.24 o 
   7   6  -6      491.68      498.83     25.76 o 
   8   6  -6      141.18      120.61     20.70 o 
   9   6  -6      277.19      232.07     25.83 o 
  10   6  -6       24.69      -13.99     27.98 o 
  11   6  -6      116.79      170.95     32.14 o 
   1   7  -6      435.56      482.28     16.08 o 
   2   7  -6     1426.26     1255.05     37.30 o 
   3   7  -6      511.83      485.23     17.89 o 
   4   7  -6     1186.42     1324.49     41.87 o 
   5   7  -6       74.63       67.52     11.11 o 
   6   7  -6      144.38      124.59     17.12 o 
   7   7  -6      168.84      162.39     16.78 o 
   8   7  -6      590.33      702.49     35.26 o 
   9   7  -6       15.80       19.49     19.83 o 
  10   7  -6      419.74      496.43     33.43 o 
  11   7  -6      164.39      146.33     32.22 o 
   0   8  -6     3421.29     3774.26    140.37 o 
   1   8  -6     2330.78     2192.04     59.15 o 
   2   8  -6     4089.02     4249.01    119.05 o 
   3   8  -6     3430.23     3035.89     85.72 o 
   4   8  -6      692.74      729.87     24.81 o 
   5   8  -6     2019.30     2102.26     69.34 o 
   6   8  -6       18.39       14.39     13.98 o 
   7   8  -6      995.32     1084.99     44.60 o 
   8   8  -6      110.46      110.17     17.45 o 
   9   8  -6       59.94       41.08     19.77 o 
  10   8  -6      231.11      298.60     47.31 o 
  11   8  -6      526.41      500.46     52.24 o 
   1   9  -6       96.94       92.20      7.85 o 
   2   9  -6     1111.12     1058.26     32.36 o 
   3   9  -6     1236.80     1342.13     40.70 o 
   4   9  -6     1890.01     1823.13     55.39 o 
   5   9  -6       29.81       35.95     13.76 o 
   6   9  -6     1685.42     1695.98     62.44 o 
   7   9  -6      246.24      279.08     19.96 o 
   8   9  -6     1195.50     1169.13     47.65 o 
   9   9  -6      381.60      461.94     32.38 o 
  10   9  -6      285.17      321.74     35.00 o 
  11   9  -6        0.05       21.07     27.76 o 
   0  10  -6     3907.57     4037.97    173.27 o 
   1  10  -6     5196.00     4837.18    135.41 o 
   2  10  -6      288.12      291.16     12.76 o 
   3  10  -6     2213.91     2275.43     71.84 o 
   4  10  -6      376.63      313.70     18.60 o 
   5  10  -6     1907.97     1843.46     60.69 o 
   6  10  -6       55.80       44.85     14.05 o 
   7  10  -6      404.89      426.95     24.45 o 
   8  10  -6      113.96      102.88     17.77 o 
   9  10  -6      244.31      152.53     34.01 o 
  10  10  -6      138.12      171.51     31.13 o 
  11  10  -6      387.09      507.25     54.09 o 
   1  11  -6      202.75      238.20     13.32 o 
   2  11  -6     1025.14      973.56     33.13 o 
   3  11  -6      664.45      606.21     23.77 o 
   4  11  -6      574.80      521.23     23.89 o 
   5  11  -6      382.88      297.52     22.22 o 
   6  11  -6        1.67        7.76     13.24 o 
   7  11  -6      171.02      173.97     18.21 o 
   8  11  -6      580.08      536.99     29.18 o 
   9  11  -6      477.78      475.99     31.76 o 
  10  11  -6      234.30      210.96     32.33 o 
  11  11  -6       43.44       60.56     30.21 o 
   0  12  -6      573.92      640.65     34.36 o 
   1  12  -6     5953.14     6225.36    186.47 o 
   2  12  -6      292.94      270.73     14.34 o 
   3  12  -6     2184.25     2113.91     66.77 o 
   4  12  -6      646.94      628.70     27.83 o 
   5  12  -6     1938.34     1798.78     65.93 o 
   6  12  -6     1056.78     1165.78     51.28 o 
   7  12  -6      461.07      405.06     24.62 o 
   8  12  -6      327.41      300.07     22.83 o 
   9  12  -6       12.03       -8.66     17.33 o 
  10  12  -6      263.06      238.50     33.13 o 
   1  13  -6      677.15      673.33     26.46 o 
   2  13  -6      353.05      302.11     15.72 o 
   3  13  -6     1952.96     1942.27     66.85 o 
   4  13  -6      356.73      312.24     18.91 o 
   5  13  -6      344.48      375.14     21.31 o 
   6  13  -6       76.94       43.33     15.40 o 
   7  13  -6      733.33      849.20     65.76 o 
   8  13  -6      243.56      210.63     20.11 o 
   9  13  -6      683.26      764.27     37.84 o 
  10  13  -6      259.66      203.59     31.76 o 
   0  14  -6     1024.54      842.00     43.21 o 
   1  14  -6     3555.54     3321.90    103.27 o 
   2  14  -6     2151.15     1816.59     59.13 o 
   3  14  -6     1304.09     1268.48     48.74 o 
   4  14  -6      152.64      206.92     16.25 o 
   5  14  -6     2478.47     2630.52     88.62 o 
   6  14  -6     1083.95     1156.45     50.61 o 
   7  14  -6      178.03      189.26     21.49 o 
   8  14  -6       14.24        8.30      9.10 o 
   9  14  -6      363.61      338.18     29.21 o 
  10  14  -6       52.55       24.92     26.86 o 
   1  15  -6      331.60      417.49     18.81 o 
   2  15  -6      141.21      161.73     12.79 o 
   3  15  -6     1090.00     1028.21     40.18 o 
   4  15  -6      256.83      247.55     19.66 o 
   5  15  -6      451.49      370.30     29.20 o 
   6  15  -6      308.61      270.01     20.27 o 
   7  15  -6      285.79      281.97     24.62 o 
   8  15  -6      349.06      322.26     26.18 o 
   9  15  -6      288.16      326.35     28.87 o 
  10  15  -6       33.01       25.40     27.85 o 
   0  16  -6     2495.54     2598.47    115.10 o 
   1  16  -6      642.72      594.91     24.08 o 
   2  16  -6       79.18       85.86     11.32 o 
   3  16  -6      915.50      894.07     36.65 o 
   4  16  -6     1941.83     1887.85     69.96 o 
   5  16  -6       20.40       17.45      9.23 o 
   6  16  -6      666.73      619.92     30.57 o 
   7  16  -6       31.79       16.99     17.59 o 
   8  16  -6      222.72      230.12     24.35 o 
   9  16  -6       42.91       76.62     23.39 o 
  10  16  -6       43.85       40.68     30.11 o 
   1  17  -6      195.69      159.28     13.20 o 
   2  17  -6      926.17     1006.42     35.92 o 
   3  17  -6     1338.61     1407.33     51.01 o 
   4  17  -6      543.81      578.39     27.32 o 
   5  17  -6       50.95       57.12     15.39 o 
   6  17  -6      141.04      132.91     17.64 o 
   7  17  -6      420.81      464.09     45.35 o 
   8  17  -6      378.34      378.27     28.76 o 
   9  17  -6       98.35       96.58     27.08 o 
  10  17  -6        7.84       13.89     35.94 o 
   0  18  -6     1822.45     1616.46     75.72 o 
   1  18  -6      749.33      748.04     28.43 o 
   2  18  -6     2338.29     2329.95     82.64 o 
   3  18  -6      278.18      309.35     20.17 o 
   4  18  -6      399.59      420.90     26.96 o 
   5  18  -6      774.29      738.26     33.65 o 
   6  18  -6      693.73      784.74     39.15 o 
   7  18  -6      291.43      267.42     29.81 o 
   8  18  -6      175.89      188.72     34.54 o 
   9  18  -6      121.28      111.21     27.45 o 
   1  19  -6      415.37      466.44     23.59 o 
   2  19  -6      248.03      217.45     18.07 o 
   3  19  -6     1277.74     1305.21     51.36 o 
   4  19  -6      140.70      137.65     18.38 o 
   5  19  -6      170.15      184.89     19.20 o 
   6  19  -6      244.84      272.39     21.97 o 
   7  19  -6      412.20      357.27     42.97 o 
   8  19  -6       31.62       38.09     24.70 o 
   9  19  -6      349.99      353.60     35.69 o 
   0  20  -6     3996.91     4098.56    178.10 o 
   1  20  -6      153.76      105.94     13.32 o 
   2  20  -6      927.31      912.72     37.16 o 
   3  20  -6       40.33       60.82     14.96 o 
   4  20  -6     1012.08     1032.23     43.37 o 
   5  20  -6      218.97      242.21     21.34 o 
   6  20  -6      912.41      903.82     41.02 o 
   7  20  -6       84.16      102.50     21.64 o 
   8  20  -6        7.02        5.54     22.94 o 
   9  20  -6       49.89       38.66     26.12 o 
   1  21  -6      181.36      202.88     15.78 o 
   2  21  -6     1076.54     1170.89     47.25 o 
   3  21  -6      262.53      259.47     20.90 o 
   4  21  -6     1166.01     1206.37     59.71 o 
   5  21  -6      342.17      328.57     26.43 o 
   6  21  -6      224.07      276.10     23.16 o 
   7  21  -6       98.69       80.84     21.61 o 
   8  21  -6      335.07      304.71     32.64 o 
   9  21  -6      183.67      218.26     30.30 o 
   0  22  -6     1455.46     1404.80     69.00 o 
   1  22  -6      925.94      938.31     35.43 o 
   2  22  -6      448.39      399.75     24.40 o 
   3  22  -6      832.88      858.18     37.74 o 
   4  22  -6      918.88      862.73     37.61 o 
   5  22  -6      397.65      402.82     25.96 o 
   6  22  -6      227.71      209.91     21.48 o 
   7  22  -6      113.79      139.51     26.71 o 
   8  22  -6       20.69        1.08     23.67 o 
   1  23  -6      259.11      202.69     18.98 o 
   2  23  -6      255.20      227.10     21.79 o 
   3  23  -6     1286.45     1414.18     54.67 o 
   4  23  -6      234.10      139.76     18.83 o 
   5  23  -6       94.38      100.62     19.21 o 
   6  23  -6       62.14       56.17     15.91 o 
   7  23  -6      111.96      101.74     26.50 o 
   8  23  -6       64.97       89.39     27.03 o 
   0  24  -6      328.35      390.45     32.45 o 
   1  24  -6      124.69      150.89     18.17 o 
   2  24  -6      912.74      828.28     36.08 o 
   3  24  -6        4.20       23.68     16.68 o 
   4  24  -6      232.88      247.60     22.40 o 
   5  24  -6      385.48      390.74     26.32 o 
   6  24  -6      231.03      279.06     26.63 o 
   7  24  -6       33.90       45.44     24.52 o 
   8  24  -6        3.75       27.36     26.36 o 
   1  25  -6      187.08      178.36     19.48 o 
   2  25  -6      289.89      326.61     23.24 o 
   3  25  -6      603.66      648.88     33.79 o 
   4  25  -6      201.45      214.95     22.02 o 
   5  25  -6      169.10      172.61     22.10 o 
   6  25  -6       95.73       85.47     20.17 o 
   7  25  -6       25.30       55.04     28.83 o 
   8  25  -6      236.75      279.49     29.72 o 
   0  26  -6      724.94      698.57     42.36 o 
   1  26  -6      388.07      413.67     26.16 o 
   2  26  -6      183.09      194.97     20.63 o 
   3  26  -6      151.89      142.40     20.48 o 
   4  26  -6      691.01      700.76     36.24 o 
   5  26  -6      400.11      382.25     27.07 o 
   6  26  -6      294.07      298.98     37.58 o 
   7  26  -6       64.12       28.45     24.91 o 
   1  27  -6       11.55       13.76     17.97 o 
   2  27  -6        1.27       20.30     17.55 o 
   3  27  -6       28.12       -0.63     18.10 o 
   4  27  -6      193.52      140.57     32.49 o 
   5  27  -6       23.72        7.06     19.12 o 
   6  27  -6       51.12       36.66     23.58 o 
   7  27  -6       48.28       44.10     27.75 o 
   0  28  -6      285.34      254.09     54.12 o 
   1  28  -6      116.52      189.89     21.55 o 
   2  28  -6       21.60        8.04     18.13 o 
   3  28  -6      232.36      255.57     24.12 o 
   4  28  -6       74.30       51.53     19.99 o 
   5  28  -6      370.48      382.71     28.32 o 
   6  28  -6       35.07       33.65     23.30 o 
   1  29  -6       22.25       37.62     22.14 o 
   2  29  -6      224.62      283.83     28.69 o 
   3  29  -6       65.01       63.27     20.25 o 
   4  29  -6       53.13       47.02     23.17 o 
   5  29  -6       21.13       50.81     23.74 o 
   6  29  -6       12.12       18.90     26.80 o 
   0  30  -6      347.30      462.40     96.48 o 
   1  30  -6      187.76      301.64     29.36 o 
   2  30  -6       68.22       45.83     23.74 o 
   3  30  -6      199.30      201.47     28.27 o 
   4  30  -6       92.48       76.12     25.31 o 
   5  30  -6      150.86      145.85     32.69 o 
   1  31  -6       41.31       45.79     24.61 o 
   2  31  -6      174.96      225.72     28.98 o 
   3  31  -6       33.96       31.60     24.26 o 
   4  31  -6       94.50      130.32     26.99 o 
   5  31  -6       63.60       57.50     30.09 o 
   0  32  -6        1.94       26.01     35.81 o 
   1  32  -6       31.60       47.69     25.26 o 
   2  32  -6       60.34       49.32     25.44 o 
   3  32  -6      130.92      167.33     27.78 o 
   4  32  -6      104.54      108.44     28.08 o 
   1  33  -6       57.90       31.42     24.71 o 
   2  33  -6       71.19       75.45     26.56 o 
   3  33  -6        7.03       46.13     25.95 o 
   0  34  -6       99.04      106.28     39.69 o 
   1  34  -6       10.27       -9.10     26.25 o 
   2  34  -6       74.91       81.87     28.14 o 
   2   0  -5     5321.68     5962.05    222.95 o 
   4   0  -5     1046.16     1050.04     45.91 o 
   6   0  -5       21.23        9.13     12.21 o 
   8   0  -5      618.87      530.31     39.80 o 
  10   0  -5      668.31      837.95     66.44 o 
  12   0  -5      102.06       59.76     52.72 o 
   0   1  -5    12808.69    14671.86    535.78 o 
   1   1  -5     3788.22     3694.23    111.24 o 
   2   1  -5     7142.90     7689.86    197.82 o 
   3   1  -5      704.13      688.17     20.51 o 
   4   1  -5     3134.19     3162.04     97.20 o 
   5   1  -5     3298.31     3159.72     99.47 o 
   6   1  -5     1501.72     1552.63     51.88 o 
   7   1  -5     1343.10     1430.78     56.51 o 
   8   1  -5      770.73      743.13     36.99 o 
   9   1  -5      165.58      175.92     21.32 o 
  10   1  -5      329.61      364.00     42.08 o 
  11   1  -5      337.34      373.62     30.47 o 
  12   1  -5       19.70       12.63     35.26 o 
   1   2  -5     2131.12     2211.18     59.00 o 
   2   2  -5     5217.46     5325.92    142.16 o 
   3   2  -5      570.91      519.57     18.94 o 
   4   2  -5      676.56      718.83     25.68 o 
   5   2  -5       32.48       44.47      8.48 o 
   6   2  -5        6.57        9.40      8.29 o 
   7   2  -5     1724.04     1772.51     60.28 o 
   8   2  -5     1574.44     1679.45     71.49 o 
   9   2  -5      492.95      512.83     31.82 o 
  10   2  -5      918.51      908.72     46.59 o 
  11   2  -5      142.96      154.88     23.32 o 
  12   2  -5       90.08      131.57     94.67 o 
   0   3  -5     2863.31     3100.69    115.55 o 
   1   3  -5    14269.60    14698.24    379.52 o 
   2   3  -5     5709.04     6042.66    159.81 o 
   3   3  -5     1759.44     1651.37     48.35 o 
   4   3  -5      507.37      519.32     18.98 o 
   5   3  -5     1516.72     1465.63     45.19 o 
   6   3  -5      718.19      661.49     25.80 o 
   7   3  -5     1335.17     1333.86     50.74 o 
   8   3  -5      452.59      478.84     28.64 o 
   9   3  -5      147.19      165.46     21.29 o 
  10   3  -5      129.44      111.40     21.65 o 
  11   3  -5      683.70      707.15     47.60 o 
  12   3  -5       91.88      137.33     31.28 o 
   1   4  -5       80.86       98.39      6.24 o 
   2   4  -5     7614.75     8055.12    206.16 o 
   3   4  -5     6639.58     7106.30    202.36 o 
   4   4  -5     2741.92     2488.83     72.23 o 
   5   4  -5      322.84      277.82     14.26 o 
   6   4  -5     1124.26     1102.58     42.42 o 
   7   4  -5      157.87      174.56     15.69 o 
   8   4  -5      880.14      926.61     43.75 o 
   9   4  -5      453.54      539.81     33.19 o 
  10   4  -5      503.48      400.69     45.83 o 
  11   4  -5        0.79       11.73     25.02 o 
   0   5  -5     4019.95     4239.69    179.49 o 
   1   5  -5     5710.59     5959.78    157.51 o 
   2   5  -5      442.12      417.81     13.70 o 
   3   5  -5     1320.96     1294.32     40.78 o 
   4   5  -5     1334.24     1368.14     42.64 o 
   5   5  -5     1144.03     1125.34     38.35 o 
   6   5  -5     1653.39     1806.08     66.75 o 
   7   5  -5     1005.16      914.08     41.44 o 
   8   5  -5       28.93        8.16     13.63 o 
   9   5  -5      569.00      572.47     33.77 o 
  10   5  -5        2.72        8.76     16.59 o 
  11   5  -5      679.67      801.48     51.71 o 
   1   6  -5     1787.05     2147.11     56.44 o 
   2   6  -5      475.30      373.66     12.53 o 
   3   6  -5     4079.66     4180.70    117.87 o 
   4   6  -5      281.82      262.44     11.47 o 
   5   6  -5      174.23      156.73     10.44 o 
   6   6  -5      230.07      233.62     16.04 o 
   7   6  -5      358.14      356.88     21.52 o 
   8   6  -5      995.18      913.89     39.30 o 
   9   6  -5     1734.66     1426.07     75.54 o 
  10   6  -5       29.60       56.69     21.31 o 
  11   6  -5       18.95       17.50     33.13 o 
   0   7  -5    18643.14    20309.99    741.01 o 
   1   7  -5     9249.96     9196.33    274.71 o 
   2   7  -5     3291.88     3438.56     96.56 o 
   3   7  -5     2671.73     2482.65     73.08 o 
   4   7  -5      733.53      632.41     20.49 o 
   5   7  -5       31.54       25.91      9.97 o 
   6   7  -5     3100.01     3100.57    101.42 o 
   7   7  -5       23.86       14.10     12.69 o 
   8   7  -5      111.76      131.99     23.65 o 
   9   7  -5      220.23      279.87     28.69 o 
  10   7  -5       93.66      115.76     22.86 o 
  11   7  -5      332.63      322.07     35.00 o 
   1   8  -5     1228.44     1373.04     43.90 o 
   2   8  -5      598.17      614.28     20.03 o 
   3   8  -5    13944.94    14543.78    429.23 o 
   4   8  -5      777.81      845.54     27.80 o 
   5   8  -5      677.04      701.89     27.52 o 
   6   8  -5       71.94      116.96     19.15 o 
   7   8  -5      119.81      111.03     14.64 o 
   8   8  -5       98.29       76.96     14.51 o 
   9   8  -5      423.81      454.43     31.60 o 
  10   8  -5      183.92      159.36     27.15 o 
  11   8  -5      101.31      132.10     29.04 o 
   0   9  -5     9520.45     9958.53    419.17 o 
   1   9  -5     1473.18     1391.41     45.03 o 
   2   9  -5      535.05      520.00     17.74 o 
   3   9  -5     2815.98     2803.61     86.68 o 
   4   9  -5      371.56      375.69     17.02 o 
   5   9  -5      459.57      492.78     22.55 o 
   6   9  -5     4259.31     4076.29    151.16 o 
   7   9  -5      662.31      711.94     31.24 o 
   8   9  -5      413.00      437.48     27.53 o 
   9   9  -5       48.43       42.69     16.48 o 
  10   9  -5      255.30      215.95     29.22 o 
  11   9  -5        4.77       -6.36     25.81 o 
   1  10  -5      207.97      175.25     10.95 o 
   2  10  -5      830.42      815.16     31.17 o 
   3  10  -5     4389.27     4139.60    126.09 o 
   4  10  -5       57.40       44.22      7.77 o 
   5  10  -5      166.26      178.31     14.11 o 
   6  10  -5      104.15      107.27     15.28 o 
   7  10  -5      338.73      367.20     34.76 o 
   8  10  -5       91.84      136.80     19.81 o 
   9  10  -5      790.37      750.75     35.44 o 
  10  10  -5        3.54       44.81     24.32 o 
  11  10  -5      352.71      415.10     38.53 o 
   0  11  -5     2527.82     2443.63    106.84 o 
   1  11  -5     3218.55     2958.60     92.33 o 
   2  11  -5     2026.08     1762.31     55.68 o 
   3  11  -5     1773.35     1657.72     57.08 o 
   4  11  -5      179.72      155.39     13.56 o 
   5  11  -5      292.03      301.80     17.85 o 
   6  11  -5     1588.35     1506.10     64.19 o 
   7  11  -5       90.34      113.97     15.39 o 
   8  11  -5      128.32      119.06     16.81 o 
   9  11  -5      117.61      118.67     18.78 o 
  10  11  -5       28.85       34.42     26.02 o 
  11  11  -5      214.48      214.65     32.77 o 
   1  12  -5     1173.02     1055.54     35.34 o 
   2  12  -5     1871.11     2075.96     63.98 o 
   3  12  -5     1522.84     1449.83     51.58 o 
   4  12  -5      775.06      670.96     28.62 o 
   5  12  -5       50.44       51.81     12.26 o 
   6  12  -5      167.20      166.93     17.39 o 
   7  12  -5      305.37      292.47     24.88 o 
   8  12  -5      476.65      497.79     32.32 o 
   9  12  -5      997.72     1055.28     48.68 o 
  10  12  -5      113.52      126.72     31.77 o 
  11  12  -5      206.21      102.99     30.24 o 
   0  13  -5     5807.63     5813.25    247.27 o 
   1  13  -5     1597.27     1510.27     49.65 o 
   2  13  -5     1372.94     1438.32     45.54 o 
   3  13  -5     1452.11     1460.11     47.34 o 
   4  13  -5       97.13       67.05     12.82 o 
   5  13  -5     1265.39     1167.53     44.39 o 
   6  13  -5      974.78      962.14     43.87 o 
   7  13  -5      924.03      780.06     38.76 o 
   8  13  -5        6.99       24.72     17.12 o 
   9  13  -5       24.24       33.65     20.69 o 
  10  13  -5      165.57      162.79     29.89 o 
  11  13  -5       82.76      101.19     30.91 o 
   1  14  -5      189.00      184.23     11.68 o 
   2  14  -5       85.45       85.36      9.69 o 
   3  14  -5      608.28      528.50     21.33 o 
   4  14  -5      385.58      459.16     22.88 o 
   5  14  -5       41.83       19.60     10.00 o 
   6  14  -5      215.48      207.84     19.01 o 
   7  14  -5       57.88       65.09     17.07 o 
   8  14  -5      537.72      543.26     32.08 o 
   9  14  -5      422.70      431.72     40.02 o 
  10  14  -5      100.24       81.01     22.49 o 
  11  14  -5       23.16       39.88     29.37 o 
   0  15  -5     4106.74     4001.70    171.75 o 
   1  15  -5     2574.13     2490.33     77.16 o 
   2  15  -5      731.87      709.16     25.57 o 
   3  15  -5       90.26       89.96      9.81 o 
   4  15  -5        8.79       16.46     11.85 o 
   5  15  -5      427.27      421.55     22.32 o 
   6  15  -5      206.24      202.50     26.51 o 
   7  15  -5       69.03       86.49     17.55 o 
   8  15  -5       47.12       61.69     18.44 o 
   9  15  -5      133.84       96.60     23.67 o 
  10  15  -5      167.91      163.78     25.37 o 
   1  16  -5      318.82      266.41     14.44 o 
   2  16  -5      953.63      954.73     33.41 o 
   3  16  -5     1101.32     1019.94     40.49 o 
   4  16  -5     2160.86     2012.42     72.13 o 
   5  16  -5      252.95      177.99     16.58 o 
   6  16  -5      102.80      116.83     27.56 o 
   7  16  -5        3.14       -7.87     15.74 o 
   8  16  -5      509.69      422.53     33.07 o 
   9  16  -5      205.05      207.12     27.93 o 
  10  16  -5       52.00       57.40     25.95 o 
   0  17  -5     1465.23     1348.35     79.78 o 
   1  17  -5     1436.07     1408.78     47.83 o 
   2  17  -5     2392.13     2370.22     73.45 o 
   3  17  -5      145.02      146.70     14.32 o 
   4  17  -5     1010.95     1035.71     41.82 o 
   5  17  -5      938.70      996.74     39.71 o 
   6  17  -5      104.55      101.62     17.21 o 
   7  17  -5      294.03      326.29     29.42 o 
   8  17  -5      741.61      595.53     39.63 o 
   9  17  -5       37.65        2.58     22.73 o 
  10  17  -5       20.61       30.69     25.70 o 
   1  18  -5        7.08       17.63      9.75 o 
   2  18  -5      820.80      973.64     34.26 o 
   3  18  -5      188.15      170.54     15.41 o 
   4  18  -5     2136.42     2263.34     78.95 o 
   5  18  -5       78.98       73.28     15.96 o 
   6  18  -5       19.87        2.83     16.03 o 
   7  18  -5      204.65      230.53     22.28 o 
   8  18  -5      313.75      313.39     32.17 o 
   9  18  -5       24.83       18.31     22.63 o 
  10  18  -5      194.55      200.95     55.18 o 
   0  19  -5      573.03      494.97     30.20 o 
   1  19  -5      112.50       96.94     11.88 o 
   2  19  -5     3991.27     3754.10    114.96 o 
   3  19  -5     1286.15     1276.50     48.26 o 
   4  19  -5      703.95      647.20     29.99 o 
   5  19  -5     1881.98     1914.18     69.46 o 
   6  19  -5      445.92      384.71     23.84 o 
   7  19  -5     1274.91     1357.95     59.30 o 
   8  19  -5       29.14       53.12     35.93 o 
   9  19  -5       81.77       77.54     24.82 o 
  10  19  -5      313.89      301.04     35.11 o 
   1  20  -5     1710.43     1677.75     54.06 o 
   2  20  -5      676.00      768.38     33.43 o 
   3  20  -5     1003.33     1031.73     43.27 o 
   4  20  -5      611.26      692.89     33.57 o 
   5  20  -5      265.12      196.40     18.67 o 
   6  20  -5      170.02      138.97     18.76 o 
   7  20  -5       24.53       10.44     33.33 o 
   8  20  -5       55.95      104.35     25.27 o 
   9  20  -5       10.61       42.03     24.81 o 
  10  20  -5      203.48      174.46     30.98 o 
   0  21  -5     4737.01     4671.49    201.42 o 
   1  21  -5      573.83      599.40     24.69 o 
   2  21  -5      425.59      406.73     22.92 o 
   3  21  -5      588.78      540.26     27.13 o 
   4  21  -5      580.03      559.64     27.54 o 
   5  21  -5      457.15      482.62     28.92 o 
   6  21  -5       94.03       85.65     19.12 o 
   7  21  -5      150.37      212.32     30.40 o 
   8  21  -5      158.03      168.84     26.61 o 
   9  21  -5      196.32      190.10     34.39 o 
   1  22  -5     1842.27     1733.66     57.45 o 
   2  22  -5      125.12      163.38     16.84 o 
   3  22  -5      101.39       97.72     15.43 o 
   4  22  -5      537.85      597.48     29.40 o 
   5  22  -5      554.18      560.87     32.81 o 
   6  22  -5       36.00       42.35     16.81 o 
   7  22  -5      328.19      311.34     30.53 o 
   8  22  -5       91.10       98.97     26.05 o 
   9  22  -5      112.74      109.10     27.54 o 
   0  23  -5      313.94      275.70     24.78 o 
   1  23  -5      551.63      657.74     28.14 o 
   2  23  -5      934.82      988.52     39.90 o 
   3  23  -5      593.12      668.46     31.53 o 
   4  23  -5      447.69      449.77     24.23 o 
   5  23  -5       48.30       12.52     13.23 o 
   6  23  -5      321.98      294.23     29.71 o 
   7  23  -5       61.75       79.52     21.83 o 
   8  23  -5      139.27      152.50     24.95 o 
   9  23  -5        1.82       14.95     23.72 o 
   1  24  -5       83.35       74.65     16.13 o 
   2  24  -5      615.42      586.22     29.07 o 
   3  24  -5      848.62      823.01     35.71 o 
   4  24  -5       97.57      218.89     23.85 o 
   5  24  -5       38.00       79.26     15.95 o 
   6  24  -5      459.86      369.36     29.27 o 
   7  24  -5       42.95       55.29     21.59 o 
   8  24  -5       36.33       26.20     22.42 o 
   0  25  -5     4030.74     3843.32    223.50 o 
   1  25  -5      364.68      417.78     24.23 o 
   2  25  -5     1555.88     1580.89     59.74 o 
   3  25  -5      447.00      480.16     27.21 o 
   4  25  -5      266.71      308.65     23.26 o 
   5  25  -5       17.40       31.49     17.29 o 
   6  25  -5      104.26      137.62     23.86 o 
   7  25  -5      113.75      120.03     30.16 o 
   8  25  -5       35.61       90.05     23.93 o 
   1  26  -5       68.14       82.04     16.87 o 
   2  26  -5       50.36       67.06     17.19 o 
   3  26  -5      196.38      239.32     21.58 o 
   4  26  -5       91.86      158.78     20.25 o 
   5  26  -5       29.40       16.94     18.15 o 
   6  26  -5       48.30       32.09     21.62 o 
   7  26  -5       41.04       55.88     22.17 o 
   8  26  -5      142.77      199.14     26.83 o 
   0  27  -5      132.33      123.73     53.29 o 
   1  27  -5      511.88      555.17     34.19 o 
   2  27  -5        8.70       -8.17     16.34 o 
   3  27  -5       57.69      110.80     18.82 o 
   4  27  -5       63.71       86.35     19.23 o 
   5  27  -5       29.59       11.31     21.58 o 
   6  27  -5       25.34       54.43     22.38 o 
   7  27  -5       79.35       55.88     27.24 o 
   1  28  -5      129.95      156.22     22.76 o 
   2  28  -5       39.61        6.18     19.28 o 
   3  28  -5       46.70       52.73     21.10 o 
   4  28  -5        4.59        3.05     18.24 o 
   5  28  -5       72.08       61.72     22.31 o 
   6  28  -5        4.83       10.58     25.52 o 
   7  28  -5       27.68       72.48     32.12 o 
   0  29  -5      239.13      341.81     39.65 o 
   1  29  -5      301.80      318.83     27.97 o 
   2  29  -5      267.17      252.31     25.97 o 
   3  29  -5       13.11       19.27     20.78 o 
   4  29  -5       54.91       64.56     22.83 o 
   5  29  -5       74.65       48.18     28.08 o 
   6  29  -5       18.75       32.20     26.15 o 
   7  29  -5       24.34       58.06     36.41 o 
   1  30  -5       56.22       80.29     22.29 o 
   2  30  -5      112.85       89.87     24.33 o 
   3  30  -5        9.42       43.09     22.75 o 
   4  30  -5       96.83       61.24     22.04 o 
   5  30  -5        1.31       -0.41     26.01 o 
   6  30  -5       25.62       39.77     32.86 o 
   0  31  -5       59.82      100.86     33.39 o 
   1  31  -5      141.91      212.86     25.47 o 
   2  31  -5      288.43      264.32     28.62 o 
   3  31  -5      216.67      245.72     30.75 o 
   4  31  -5       47.48       47.46     23.84 o 
   5  31  -5      105.53       57.02     28.74 o 
   6  31  -5       55.71       78.83     34.42 o 
   1  32  -5       26.19       -1.83     38.70 o 
   2  32  -5        3.81        6.69     22.40 o 
   3  32  -5      179.70      255.74     28.86 o 
   4  32  -5       28.00       50.31     28.17 o 
   5  32  -5        4.30       -3.71     29.77 o 
   0  33  -5        6.68      -19.21     39.62 o 
   1  33  -5      114.86      104.92     24.60 o 
   2  33  -5      152.73      191.71     27.76 o 
   3  33  -5       43.85        2.37     24.67 o 
   4  33  -5       65.11       62.70     29.30 o 
   1  34  -5       41.59       92.37     25.50 o 
   2  34  -5      127.65      151.73     28.80 o 
   3  34  -5       59.11      176.35     28.16 o 
   0  35  -5      144.08      239.14     42.37 o 
   1  35  -5        9.24      -12.56     25.11 o 
   2  35  -5      110.30      150.73     40.16 o 
   0   0  -4     5842.54     6472.88    335.64 o 
   2   0  -4    10357.74    10939.41    399.45 o 
   4   0  -4      906.56      860.49     41.07 o 
   6   0  -4     3902.07     3761.09    151.05 o 
   8   0  -4      597.44      551.58     43.45 o 
  10   0  -4      126.83      108.09     28.64 o 
  12   0  -4      546.43      800.53     87.83 o 
   1   1  -4     2569.63     2744.55     76.99 o 
   2   1  -4      828.14      937.62     26.19 o 
   3   1  -4     2868.67     2792.23     80.74 o 
   4   1  -4      184.56      135.05      8.89 o 
   5   1  -4      612.77      583.85     19.98 o 
   6   1  -4      125.27      135.42     13.74 o 
   7   1  -4     1429.91     1451.96     49.12 o 
   8   1  -4      450.66      478.27     36.99 o 
   9   1  -4      605.51      652.44     36.33 o 
  10   1  -4      179.79       91.54     30.46 o 
  11   1  -4      178.57      205.92     24.58 o 
  12   1  -4       29.77       59.27     34.41 o 
   0   2  -4    21602.96    24225.90    882.71 o 
   1   2  -4     6177.96     6882.09    187.10 o 
   2   2  -4     9431.21     9612.66    251.01 o 
   3   2  -4     3170.31     3541.53     97.57 o 
   4   2  -4     1555.01     1480.87     44.52 o 
   5   2  -4     1621.38     1594.21     47.43 o 
   6   2  -4     4452.40     4336.57    130.27 o 
   7   2  -4      741.46      721.12     28.43 o 
   8   2  -4      360.38      367.69     23.51 o 
   9   2  -4     1105.08     1118.97     69.07 o 
  10   2  -4      857.56      731.93     61.79 o 
  11   2  -4       67.16       73.25     32.20 o 
  12   2  -4      452.98      493.65     55.26 o 
   1   3  -4     3842.92     4235.77    117.78 o 
   2   3  -4     2212.36     1939.78     53.79 o 
   3   3  -4     5771.27     5632.29    152.89 o 
   4   3  -4     1672.95     1650.68     50.31 o 
   5   3  -4      516.02      486.28     16.78 o 
   6   3  -4      112.28      116.70      9.70 o 
   7   3  -4     1289.99     1254.40     43.10 o 
   8   3  -4      428.67      474.24     22.50 o 
   9   3  -4     3181.50     3144.13    141.08 o 
  10   3  -4      312.81      355.14     27.32 o 
  11   3  -4      298.26      340.74     32.00 o 
  12   3  -4       74.44      102.67     37.57 o 
   0   4  -4    26868.91    27025.54   1127.78 o 
   1   4  -4      846.53      654.15     18.19 o 
   2   4  -4    11288.49    12156.56    334.91 o 
   3   4  -4     1831.35     1753.01     50.47 o 
   4   4  -4     3488.19     3487.85    103.03 o 
   5   4  -4      500.17      595.92     22.93 o 
   6   4  -4     3383.46     3308.98     98.92 o 
   7   4  -4     1289.12     1398.29     52.86 o 
   8   4  -4      859.79      895.70     51.50 o 
   9   4  -4      339.74      362.18     26.05 o 
  10   4  -4      155.33      158.88     21.85 o 
  11   4  -4      105.93      174.84     28.17 o 
  12   4  -4      428.78      491.44     41.36 o 
   1   5  -4     1618.90     2030.48     57.27 o 
   2   5  -4     3109.07     3559.63    111.07 o 
   3   5  -4     6503.78     6749.41    209.22 o 
   4   5  -4     1049.46     1067.04     34.25 o 
   5   5  -4      612.70      587.97     22.23 o 
   6   5  -4      824.75      806.49     31.49 o 
   7   5  -4     1083.06     1072.67     39.97 o 
   8   5  -4     1108.45     1180.11     49.26 o 
   9   5  -4      376.75      377.01     26.19 o 
  10   5  -4     1636.53     1687.84     73.41 o 
  11   5  -4       30.86       79.78     25.83 o 
  12   5  -4      192.48      134.62     30.51 o 
   0   6  -4    12933.89    13064.11    547.62 o 
   1   6  -4     6316.91     6774.51    201.55 o 
   2   6  -4      106.02       58.87      5.95 o 
   3   6  -4     2921.81     3162.63     97.84 o 
   4   6  -4      829.05      864.99     28.80 o 
   5   6  -4      313.50      269.08     12.40 o 
   6   6  -4     2104.78     1844.57     69.54 o 
   7   6  -4     2207.45     2225.94     92.56 o 
   8   6  -4      281.72      231.33     18.14 o 
   9   6  -4      329.20      294.91     24.07 o 
  10   6  -4      128.93      144.49     49.29 o 
  11   6  -4      220.38      221.05     30.61 o 
  12   6  -4       37.83       47.92     27.73 o 
   1   7  -4      345.79      431.74     17.43 o 
   2   7  -4      422.41      385.10     13.15 o 
   3   7  -4     1511.09     1507.04     48.63 o 
   4   7  -4     2805.02     2629.84     78.80 o 
   5   7  -4      389.06      305.46     17.26 o 
   6   7  -4      196.30      199.05     15.97 o 
   7   7  -4      320.42      283.73     20.02 o 
   8   7  -4      847.99      918.48     38.16 o 
   9   7  -4      267.77      234.05     19.08 o 
  10   7  -4      510.83      582.11     40.50 o 
  11   7  -4      135.99      147.38     28.04 o 
  12   7  -4        6.22       21.92     26.94 o 
   0   8  -4      383.23      315.27     18.09 o 
   1   8  -4    12477.69    12602.27    371.03 o 
   2   8  -4     2426.02     2408.07     82.33 o 
   3   8  -4     2975.60     2873.03     83.88 o 
   4   8  -4     1171.09     1147.78     38.82 o 
   5   8  -4     5873.72     5918.90    215.81 o 
   6   8  -4      119.51      151.88     17.75 o 
   7   8  -4     1587.45     1546.83     62.11 o 
   8   8  -4      131.09      122.84     15.53 o 
   9   8  -4       82.01       78.61     16.01 o 
  10   8  -4      181.51      156.75     27.16 o 
  11   8  -4      642.45      617.47     44.19 o 
  12   8  -4       51.04       44.14     28.50 o 
   1   9  -4      609.38      500.59     18.63 o 
   2   9  -4     7240.22     7021.63    220.30 o 
   3   9  -4     1353.20     1342.03     44.86 o 
   4   9  -4     5798.11     5798.34    171.75 o 
   5   9  -4       25.17       38.84     11.38 o 
   6   9  -4      177.26      126.47     16.85 o 
   7   9  -4       42.83       18.11     13.29 o 
   8   9  -4     1391.54     1422.68     60.36 o 
   9   9  -4      136.01      206.02     18.92 o 
  10   9  -4      718.24      701.47     44.92 o 
  11   9  -4       91.76       31.64     25.78 o 
  12   9  -4       72.96       57.55     29.31 o 
   0  10  -4      520.36      679.41     33.26 o 
   1  10  -4    11794.41    11873.99    350.47 o 
   2  10  -4     1886.22     1967.75     60.05 o 
   3  10  -4     2594.10     2555.11     83.33 o 
   4  10  -4     1023.64     1010.60     33.72 o 
   5  10  -4     1978.21     2038.16     72.99 o 
   6  10  -4      443.96      400.18     41.23 o 
   7  10  -4     1614.23     1615.89     61.55 o 
   8  10  -4      197.66      208.93     19.61 o 
   9  10  -4       92.01       75.18     16.03 o 
  10  10  -4       29.38       51.38     24.87 o 
  11  10  -4      518.74      555.22     42.82 o 
   1  11  -4     2889.58     3051.21     91.40 o 
   2  11  -4     2642.48     2455.76     75.83 o 
   3  11  -4     2711.60     2779.73     85.95 o 
   4  11  -4     1495.94     1115.46     49.49 o 
   5  11  -4      420.42      378.20     24.81 o 
   6  11  -4      142.46      166.11     16.12 o 
   7  11  -4      263.37      255.59     21.30 o 
   8  11  -4      251.20      223.73     20.35 o 
   9  11  -4       35.56       35.75     20.62 o 
  10  11  -4      420.05      352.58     27.41 o 
  11  11  -4       29.20       60.39     27.31 o 
   0  12  -4     1653.80     1483.58     65.80 o 
   1  12  -4     7608.44     7633.71    227.83 o 
   2  12  -4      287.81      276.14     18.72 o 
   3  12  -4     1633.10     1616.58     50.02 o 
   4  12  -4      670.32      706.74     26.71 o 
   5  12  -4     1061.61      880.69     44.41 o 
   6  12  -4     1091.80     1074.98     44.17 o 
   7  12  -4      712.80      646.97     33.35 o 
   8  12  -4      274.19      266.57     23.04 o 
   9  12  -4        9.42       -0.10     19.42 o 
  10  12  -4       97.22       89.01     21.24 o 
  11  12  -4      309.58      308.55     35.61 o 
   1  13  -4     1181.06     1076.72     35.63 o 
   2  13  -4     3522.65     3569.62    107.21 o 
   3  13  -4      609.30      552.37     21.10 o 
   4  13  -4     2608.00     2468.86     85.96 o 
   5  13  -4      356.70      316.87     19.46 o 
   6  13  -4      126.27      113.98     19.79 o 
   7  13  -4      131.97       87.96     15.45 o 
   8  13  -4      605.75      582.75     62.87 o 
   9  13  -4      960.13     1005.45     58.65 o 
  10  13  -4       94.51      157.70     25.52 o 
  11  13  -4       67.04       77.77     49.15 o 
   0  14  -4     4917.97     4393.27    190.57 o 
   1  14  -4     1655.76     1536.34     48.16 o 
   2  14  -4     5246.73     4822.98    144.46 o 
   3  14  -4     1227.69     1191.30     41.29 o 
   4  14  -4      401.59      427.61     19.73 o 
   5  14  -4      866.43      764.34     36.50 o 
   6  14  -4      209.70      222.23     18.87 o 
   7  14  -4     1071.38      914.41     68.22 o 
   8  14  -4       72.36       83.56     17.66 o 
   9  14  -4       16.12       42.48     21.53 o 
  10  14  -4       56.61       26.28     22.19 o 
  11  14  -4        8.04      -12.90     25.80 o 
   1  15  -4      207.68      229.41     12.48 o 
   2  15  -4      566.78      521.72     20.65 o 
   3  15  -4     2316.07     2247.21     70.28 o 
   4  15  -4        9.20       25.22     10.32 o 
   5  15  -4      534.70      661.48     28.30 o 
   6  15  -4      221.90      230.79     18.85 o 
   7  15  -4      424.15      386.63     31.53 o 
   8  15  -4      126.45      100.98     21.11 o 
   9  15  -4      306.44      308.77     29.98 o 
  10  15  -4       86.38       92.23     25.29 o 
  11  15  -4       25.42       91.75     30.65 o 
   0  16  -4     2708.74     2704.47    120.25 o 
   1  16  -4     1173.90      951.31     54.64 o 
   2  16  -4     1018.11     1005.95     33.96 o 
   3  16  -4     1277.68     1112.64     44.67 o 
   4  16  -4      424.91      354.11     19.36 o 
   5  16  -4      457.99      471.86     23.23 o 
   6  16  -4      809.52      818.36     45.16 o 
   7  16  -4        0.03       15.26     15.17 o 
   8  16  -4       23.01       23.24     18.62 o 
   9  16  -4      118.55      148.35     23.86 o 
  10  16  -4      126.77      137.98     26.82 o 
  11  16  -4       11.77      -26.45     57.85 o 
   1  17  -4     1424.98     1303.91     42.12 o 
   2  17  -4      702.71      779.10     29.21 o 
   3  17  -4      711.05      600.92     38.58 o 
   4  17  -4      212.81      195.22     15.14 o 
   5  17  -4      492.30      428.58     22.54 o 
   6  17  -4      301.12      335.11     23.19 o 
   7  17  -4       73.02       69.01     17.04 o 
   8  17  -4      184.31      164.48     24.13 o 
   9  17  -4     1063.91     1111.70     59.53 o 
  10  17  -4       78.82       54.26     25.38 o 
  11  17  -4       37.20       25.42     27.31 o 
   0  18  -4     3387.61     3562.63    139.31 o 
   1  18  -4      245.80      225.74     12.23 o 
   2  18  -4      571.28      552.36     21.30 o 
   3  18  -4      125.38      119.00     13.27 o 
   4  18  -4      967.79     1044.13     45.72 o 
   5  18  -4      120.94      110.18     14.86 o 
   6  18  -4     1182.72     1186.04     51.24 o 
   7  18  -4      180.45      187.69     20.85 o 
   8  18  -4      275.59      283.02     28.45 o 
   9  18  -4       30.34        6.73     22.09 o 
  10  18  -4       96.59       84.67     29.67 o 
   1  19  -4     1012.78     1072.97     35.40 o 
   2  19  -4      234.11      159.31     14.73 o 
   3  19  -4      962.19      943.59     38.57 o 
   4  19  -4      807.13      667.55     34.22 o 
   5  19  -4       69.31       52.13     14.24 o 
   6  19  -4       96.36      114.25     17.80 o 
   7  19  -4      144.49      170.00     22.84 o 
   8  19  -4      167.24      110.10     23.77 o 
   9  19  -4      495.41      481.58     37.50 o 
  10  19  -4       23.43       25.45     29.53 o 
   0  20  -4     1681.01     1731.14     79.28 o 
   1  20  -4      724.40      574.96     22.22 o 
   2  20  -4     1554.93     1602.16     56.57 o 
   3  20  -4      519.77      439.98     23.41 o 
   4  20  -4      793.63      832.75     56.61 o 
   5  20  -4      215.12      176.97     18.02 o 
   6  20  -4     1735.43     1748.69     72.21 o 
   7  20  -4      477.87      394.23     31.48 o 
   8  20  -4       39.82       36.57     21.74 o 
   9  20  -4       22.79       44.90     24.61 o 
  10  20  -4       48.81       43.16     24.22 o 
   1  21  -4      245.22      225.12     16.65 o 
   2  21  -4      582.84      476.50     25.54 o 
   3  21  -4     2603.27     2681.15     92.77 o 
   4  21  -4      678.31      808.01     36.58 o 
   5  21  -4       14.52       26.09     14.53 o 
   6  21  -4      164.36      172.80     20.46 o 
   7  21  -4       97.39       80.07     22.75 o 
   8  21  -4       79.57       41.60     20.59 o 
   9  21  -4      182.46      207.82     25.94 o 
  10  21  -4        9.77       11.61     23.57 o 
   0  22  -4     5041.48     5154.17    221.18 o 
   1  22  -4      403.24      451.01     24.92 o 
   2  22  -4     1568.57     1404.85     53.69 o 
   3  22  -4      459.78      478.66     22.96 o 
   4  22  -4     1681.36     1643.36     60.59 o 
   5  22  -4      860.13      745.20     33.41 o 
   6  22  -4      269.62      336.13     23.51 o 
   7  22  -4      164.64      158.73     22.41 o 
   8  22  -4       86.17       74.77     21.93 o 
   9  22  -4        2.66       -5.71     21.01 o 
  10  22  -4      166.25      156.92     67.53 o 
   1  23  -4     2416.00     2160.71     75.86 o 
   2  23  -4      482.65      455.41     23.91 o 
   3  23  -4     2223.62     2440.06     81.71 o 
   4  23  -4     2793.23     2663.07    104.13 o 
   5  23  -4       64.41       59.54     14.79 o 
   6  23  -4      209.13      180.86     21.90 o 
   7  23  -4      134.72       98.23     20.43 o 
   8  23  -4      238.45      225.34     31.04 o 
   9  23  -4       62.54       68.73     24.00 o 
   0  24  -4     4741.71     5402.15    314.71 o 
   1  24  -4      172.93      197.29     21.10 o 
   2  24  -4     1610.00     1613.15     57.59 o 
   3  24  -4      147.74      111.84     14.88 o 
   4  24  -4      266.21      258.35     20.61 o 
   5  24  -4     1106.96     1151.95     43.66 o 
   6  24  -4      265.00      345.65     27.32 o 
   7  24  -4       30.88       58.97     21.27 o 
   8  24  -4        6.15       -4.93     20.46 o 
   9  24  -4       25.96       39.35     26.97 o 
   1  25  -4     1003.13     1001.91     43.98 o 
   2  25  -4        9.66        8.52     16.35 o 
   3  25  -4      811.38      929.02     40.49 o 
   4  25  -4      191.69      174.31     17.11 o 
   5  25  -4      556.44      536.10     27.15 o 
   6  25  -4      111.11       84.79     22.34 o 
   7  25  -4       28.79       20.39     20.31 o 
   8  25  -4      193.77      172.61     29.83 o 
   9  25  -4       42.03       32.92     27.55 o 
   0  26  -4      558.69      483.15     42.28 o 
   1  26  -4      663.31      838.29     41.91 o 
   2  26  -4      322.20      270.01     24.29 o 
   3  26  -4      173.23      199.63     22.17 o 
   4  26  -4      680.01      684.80     38.83 o 
   5  26  -4      151.35      168.04     21.05 o 
   6  26  -4      368.72      374.52     89.13 o 
   7  26  -4       61.50      119.17     26.88 o 
   8  26  -4      125.29      121.64     27.86 o 
   1  27  -4        9.87       11.08     17.52 o 
   2  27  -4      529.31      639.28     36.25 o 
   3  27  -4       15.04       14.27     18.39 o 
   4  27  -4      184.29      189.90     23.34 o 
   5  27  -4      112.06       92.18     24.56 o 
   6  27  -4       29.94        1.43     21.55 o 
   7  27  -4        6.93      -12.04     24.08 o 
   8  27  -4       68.00       64.43     27.15 o 
   0  28  -4      751.55      573.30     46.02 o 
   1  28  -4      242.07      297.53     24.86 o 
   2  28  -4      380.66      398.51     28.09 o 
   3  28  -4       64.10       88.84     20.82 o 
   4  28  -4       13.99       18.43     19.89 o 
   5  28  -4       49.33       73.47     25.22 o 
   6  28  -4       80.29      118.13     32.16 o 
   7  28  -4        1.76       18.75     24.82 o 
   8  28  -4      146.02      116.20     29.81 o 
   1  29  -4      652.08      587.02     33.67 o 
   2  29  -4      116.83      155.47     40.84 o 
   3  29  -4       43.68       57.64     22.89 o 
   4  29  -4       52.39       45.31     24.14 o 
   5  29  -4      211.27      183.86     29.27 o 
   6  29  -4       11.95       62.56     28.59 o 
   7  29  -4       38.35      -35.46     71.31 o 
   0  30  -4       63.61       19.76     28.70 o 
   1  30  -4      102.67      205.20     23.90 o 
   2  30  -4      320.06      310.37     27.31 o 
   3  30  -4      154.06      199.87     24.97 o 
   4  30  -4      157.76      186.08     28.69 o 
   5  30  -4       17.50       56.72     26.12 o 
   6  30  -4       19.00       33.30     34.70 o 
   7  30  -4      110.94      155.13     34.21 o 
   1  31  -4        2.38       -9.79     19.59 o 
   2  31  -4       65.58      155.85     31.19 o 
   3  31  -4      130.53      111.79     23.00 o 
   4  31  -4       20.61       29.54     25.37 o 
   5  31  -4      101.35       77.65     34.76 o 
   6  31  -4       21.22       15.28     30.33 o 
   0  32  -4       37.84       36.33     29.81 o 
   1  32  -4      243.72      213.42     25.73 o 
   2  32  -4       36.63       27.50     21.96 o 
   3  32  -4       44.52       61.23     19.51 o 
   4  32  -4        3.99      -12.60     25.19 o 
   5  32  -4       23.91       47.13     29.47 o 
   6  32  -4       41.69       54.07     30.78 o 
   1  33  -4       48.12       51.55     23.50 o 
   2  33  -4      112.92      137.22     24.62 o 
   3  33  -4       57.24       66.30     25.84 o 
   4  33  -4      128.27      112.66     31.13 o 
   5  33  -4        1.00       -3.41     28.76 o 
   0  34  -4       11.46       34.48     30.01 o 
   1  34  -4      124.05      138.89     25.45 o 
   2  34  -4       49.92       25.30     22.76 o 
   3  34  -4      197.95      201.63     33.70 o 
   4  34  -4      114.99       76.46     31.29 o 
   1  35  -4       48.67       98.67     24.93 o 
   2  35  -4       13.03       19.35     24.13 o 
   3  35  -4       32.35       74.79     28.59 o 
   4  35  -4       10.03       11.04     29.01 o 
   0  36  -4      353.31      252.10     43.03 o 
   1  36  -4       74.94       91.33     34.67 o 
   2  36  -4       12.40       60.36     27.07 o 
   2   0  -3    10655.54    11975.20    437.34 o 
   4   0  -3    14791.02    15409.92    648.04 o 
   6   0  -3      330.69      345.46     20.27 o 
   8   0  -3     2277.65     2507.05    159.83 o 
  10   0  -3     2927.88     2929.20    161.22 o 
  12   0  -3       34.70       59.87     49.72 o 
   0   1  -3    96027.32   101035.99   3672.08 o 
   1   1  -3    30171.31    32382.70    839.39 o 
   2   1  -3    14073.41    14614.56    369.76 o 
   3   1  -3       49.01       69.75      6.31 o 
   4   1  -3     1717.54     1796.63     53.13 o 
   5   1  -3     2252.35     2149.85     64.34 o 
   6   1  -3      343.42      362.40     14.47 o 
   7   1  -3     4239.31     4254.27    129.88 o 
   8   1  -3      488.20      549.47     26.76 o 
   9   1  -3       26.92       27.10     15.35 o 
  10   1  -3      575.79      518.16     36.63 o 
  11   1  -3      362.55      469.79     38.29 o 
  12   1  -3       23.78       -2.70     30.16 o 
   1   2  -3    16356.47    19009.71    518.09 o 
   2   2  -3    15793.47    16387.24    452.07 o 
   3   2  -3     1858.93     1891.89     55.88 o 
   4   2  -3     8064.21     7876.16    231.01 o 
   5   2  -3     1098.39     1123.45     38.02 o 
   6   2  -3      199.44      223.50     11.35 o 
   7   2  -3      584.03      648.83     27.45 o 
   8   2  -3     3083.29     3042.26    102.90 o 
   9   2  -3     1647.16     1695.84     65.41 o 
  10   2  -3     2149.99     2314.40    108.52 o 
  11   2  -3       23.98       40.47     23.48 o 
  12   2  -3       38.22        7.52     32.23 o 
   0   3  -3     2031.56     2096.91     89.53 o 
   1   3  -3    12750.66    12858.23    356.85 o 
   2   3  -3     3235.84     3444.17    103.14 o 
   3   3  -3     1847.66     1970.25     63.03 o 
   4   3  -3     1515.17     1668.48     51.79 o 
   5   3  -3     4347.25     3976.46    119.04 o 
   6   3  -3     4617.02     4534.05    137.21 o 
   7   3  -3     1904.87     1933.91     70.37 o 
   8   3  -3     1051.99     1010.25     39.77 o 
   9   3  -3       38.20       21.76     15.47 o 
  10   3  -3      263.90      221.62     23.00 o 
  11   3  -3      129.64      156.94     31.34 o 
  12   3  -3       96.37       59.06     48.32 o 
   1   4  -3     4223.84     4451.61    122.10 o 
   2   4  -3     4434.35     4340.34    129.90 o 
   3   4  -3    11459.04    12629.71    370.38 o 
   4   4  -3     8071.29     8796.19    270.41 o 
   5   4  -3      287.73      296.55     13.95 o 
   6   4  -3      143.86      160.40     13.43 o 
   7   4  -3        9.68       20.51     10.47 o 
   8   4  -3      156.28      112.87     13.44 o 
   9   4  -3      802.64      838.95     40.80 o 
  10   4  -3      345.54      282.68     23.99 o 
  11   4  -3      396.50      369.60     37.41 o 
  12   4  -3       25.45       67.79     32.88 o 
   0   5  -3    18141.06    19558.78    816.87 o 
   1   5  -3     1687.44     1533.65     51.25 o 
   2   5  -3     6319.50     6376.64    190.01 o 
   3   5  -3     1830.58     1933.05     60.09 o 
   4   5  -3     1803.68     2070.57     73.95 o 
   5   5  -3     1126.68     1010.70     45.32 o 
   6   5  -3    10330.35    10988.84    398.50 o 
   7   5  -3     1428.36     1296.59     47.33 o 
   8   5  -3       55.80       87.54     12.48 o 
   9   5  -3       17.16       19.43     13.18 o 
  10   5  -3      193.36      208.70     26.21 o 
  11   5  -3      409.62      426.22     35.11 o 
  12   5  -3      269.41      353.07     43.72 o 
   1   6  -3     2960.13     3207.42    101.39 o 
   2   6  -3     1562.81     1365.42     41.05 o 
   3   6  -3     8728.30     9502.32    294.47 o 
   4   6  -3      907.42      788.59     29.50 o 
   5   6  -3     1470.35     1363.99     56.03 o 
   6   6  -3      191.62      181.79     14.63 o 
   7   6  -3      393.44      372.09     20.57 o 
   8   6  -3      236.21      183.60     15.54 o 
   9   6  -3     1339.96     1486.41     56.62 o 
  10   6  -3      648.22      688.05     48.61 o 
  11   6  -3      144.17      263.36     30.05 o 
  12   6  -3       28.21       14.60     25.58 o 
   0   7  -3    15619.93    17384.66    744.02 o 
   1   7  -3    14912.26    15790.79    469.45 o 
   2   7  -3      362.12      301.01     13.23 o 
   3   7  -3     3953.11     4039.41    121.36 o 
   4   7  -3     5363.01     5575.86    175.03 o 
   5   7  -3     6798.63     7938.78    348.37 o 
   6   7  -3     4061.61     4098.42    156.62 o 
   7   7  -3      513.31      456.44     23.56 o 
   8   7  -3      454.33      493.79     26.27 o 
   9   7  -3      563.33      544.78     26.87 o 
  10   7  -3      235.33      213.17     26.86 o 
  11   7  -3      137.08      145.08     27.95 o 
  12   7  -3      731.21      847.01     52.12 o 
   1   8  -3     1718.92     1639.82     50.54 o 
   2   8  -3     1284.72     1479.02     45.95 o 
   3   8  -3     9929.17    10417.86    339.09 o 
   4   8  -3       56.97       60.66     12.86 o 
   5   8  -3     3293.17     3430.56    119.35 o 
   6   8  -3       37.46       57.17     11.42 o 
   7   8  -3     2643.58     2689.73    100.04 o 
   8   8  -3      302.43      391.05     45.15 o 
   9   8  -3     1377.79     1406.47     59.04 o 
  10   8  -3       45.82       65.30     23.18 o 
  11   8  -3      269.94      317.09     31.63 o 
  12   8  -3       42.47       87.93     28.39 o 
   0   9  -3    17442.95    18531.26    787.96 o 
   1   9  -3    11740.64    12234.19    362.57 o 
   2   9  -3     6857.74     7736.75    224.17 o 
   3   9  -3      829.46      750.34     24.02 o 
   4   9  -3      517.66      474.29     23.73 o 
   5   9  -3     2928.04     3026.54    120.41 o 
   6   9  -3      966.77      819.40     40.74 o 
   7   9  -3      524.75      461.24     30.14 o 
   8   9  -3      375.57      415.40     25.72 o 
   9   9  -3       46.23       34.76     18.06 o 
  10   9  -3      518.62      514.15     31.63 o 
  11   9  -3       18.72       48.55     24.72 o 
  12   9  -3      834.42      881.00     54.80 o 
   1  10  -3      378.02      445.23     16.43 o 
   2  10  -3      233.13      201.87     10.04 o 
   3  10  -3     1066.92      932.00     30.14 o 
   4  10  -3     2479.76     2448.92     93.08 o 
   5  10  -3      688.78      633.83     28.42 o 
   6  10  -3      204.06      266.24     17.09 o 
   7  10  -3     2177.66     2086.03     80.48 o 
   8  10  -3      592.61      608.94     30.35 o 
   9  10  -3      884.55      870.05     48.76 o 
  10  10  -3       34.36       55.64     18.51 o 
  11  10  -3      231.32      298.21     38.03 o 
  12  10  -3       21.63        3.21     27.64 o 
   0  11  -3     1093.68      990.52     45.69 o 
   1  11  -3     1516.05     1389.93     42.81 o 
   2  11  -3      175.42      143.62      8.62 o 
   3  11  -3     4269.73     4209.23    127.62 o 
   4  11  -3     1258.41     1099.78     40.13 o 
   5  11  -3      847.66      835.85     50.00 o 
   6  11  -3     1967.79     1725.98     68.21 o 
   7  11  -3     1035.99     1091.05     44.18 o 
   8  11  -3      322.78      355.26     33.73 o 
   9  11  -3       27.79       64.26     20.00 o 
  10  11  -3      281.55      275.28     28.05 o 
  11  11  -3      374.69      423.75     37.07 o 
  12  11  -3      347.74      408.04     46.91 o 
   1  12  -3      850.50      648.56     22.48 o 
   2  12  -3     1310.98     1417.06     42.30 o 
   3  12  -3     1794.19     1490.43     55.34 o 
   4  12  -3      646.89      625.34     25.17 o 
   5  12  -3      597.01      561.83     27.49 o 
   6  12  -3       14.78        6.63     11.23 o 
   7  12  -3      259.34      309.21     21.28 o 
   8  12  -3     1065.92     1078.68     48.00 o 
   9  12  -3      556.42      471.83     46.15 o 
  10  12  -3      243.26      225.73     26.87 o 
  11  12  -3       72.08       48.70     26.56 o 
  12  12  -3        2.65      -13.97     27.95 o 
   0  13  -3     1614.98     1886.06     77.08 o 
   1  13  -3    12107.03    13208.20    388.48 o 
   2  13  -3       95.98       69.96     11.77 o 
   3  13  -3     2503.96     2535.80     92.09 o 
   4  13  -3     1453.20     1535.34     53.13 o 
   5  13  -3     2265.62     2273.67     85.16 o 
   6  13  -3      757.06      728.87     33.83 o 
   7  13  -3      255.22      247.63     19.16 o 
   8  13  -3     1115.58     1034.79     53.03 o 
   9  13  -3       15.73       -9.29     18.57 o 
  10  13  -3       67.80       35.36     21.74 o 
  11  13  -3      320.49      319.30     34.09 o 
   1  14  -3     1866.77     1979.48     61.41 o 
   2  14  -3     3658.92     3773.49    116.97 o 
   3  14  -3        6.94        8.23      7.76 o 
   4  14  -3      294.04      207.61     14.26 o 
   5  14  -3       19.55       18.99     11.05 o 
   6  14  -3      109.18      124.43     23.76 o 
   7  14  -3      458.41      476.23     26.19 o 
   8  14  -3      863.33      831.04     46.98 o 
   9  14  -3     1479.63     1505.73     75.67 o 
  10  14  -3      473.81      444.70     35.77 o 
  11  14  -3       37.80       67.00     25.23 o 
   0  15  -3     1306.70      996.28     43.64 o 
   1  15  -3     8440.04     8630.58    265.29 o 
   2  15  -3     1355.23     1177.99     43.26 o 
   3  15  -3     3358.94     3414.43    124.46 o 
   4  15  -3      157.01      118.61     11.67 o 
   5  15  -3     3307.84     3255.87    111.56 o 
   6  15  -3      264.75      290.29     24.47 o 
   7  15  -3     1065.51     1024.01     45.63 o 
   8  15  -3       31.82       48.73     18.33 o 
   9  15  -3      557.81      581.18     45.32 o 
  10  15  -3       24.52       35.74     22.84 o 
  11  15  -3      197.24      140.56     27.27 o 
   1  16  -3      757.58      805.83     26.36 o 
   2  16  -3     1277.87     1250.51     43.28 o 
   3  16  -3      747.36      654.41     27.52 o 
   4  16  -3     1513.52     1381.00     49.56 o 
   5  16  -3      276.00      213.47     15.29 o 
   6  16  -3      109.61       97.59     15.08 o 
   7  16  -3      814.61      759.81     36.07 o 
   8  16  -3      276.64      248.62     25.41 o 
   9  16  -3      107.25       74.02     22.49 o 
  10  16  -3      295.87      240.34     45.27 o 
  11  16  -3       18.13       30.14     23.83 o 
   0  17  -3     3125.89     3355.67    133.37 o 
   1  17  -3     4459.03     4470.04    127.14 o 
   2  17  -3      432.98      406.47     18.16 o 
   3  17  -3      999.84     1072.82     44.38 o 
   4  17  -3      526.48      428.92     20.19 o 
   5  17  -3      486.03      478.86     22.78 o 
   6  17  -3      296.46      318.94     21.11 o 
   7  17  -3     1416.12     1423.32     70.98 o 
   8  17  -3      261.40      206.28     24.38 o 
   9  17  -3      169.44      156.58     25.47 o 
  10  17  -3       51.04       70.97     22.70 o 
  11  17  -3      111.75      110.49     28.93 o 
   1  18  -3       40.88       30.82      8.55 o 
   2  18  -3      336.24      352.70     16.75 o 
   3  18  -3      197.70      149.89     13.81 o 
   4  18  -3     1610.49     1666.93     61.69 o 
   5  18  -3     1064.79      979.45     39.41 o 
   6  18  -3       96.54       65.52     14.89 o 
   7  18  -3        3.54       24.08     25.77 o 
   8  18  -3      233.51      214.09     24.74 o 
   9  18  -3      119.93       89.13     22.01 o 
  10  18  -3       99.71      118.22     23.87 o 
  11  18  -3        7.49       11.84     26.53 o 
   0  19  -3      938.61      946.60     41.25 o 
   1  19  -3      164.08      163.87     17.64 o 
   2  19  -3     1680.52     1666.63     51.93 o 
   3  19  -3      577.49      571.75     26.91 o 
   4  19  -3     1214.72     1222.47     46.97 o 
   5  19  -3     2894.90     3004.79     95.33 o 
   6  19  -3      513.20      571.95     30.77 o 
   7  19  -3       64.75       82.69     18.59 o 
   8  19  -3      380.04      352.74     29.34 o 
   9  19  -3      117.62      106.32     22.46 o 
  10  19  -3      259.35      315.73     33.35 o 
   1  20  -3      959.40      948.02     34.85 o 
   2  20  -3     1184.11     1078.87     36.55 o 
   3  20  -3      764.97      659.50     30.27 o 
   4  20  -3      137.83      141.70     13.91 o 
   5  20  -3     1264.49     1221.60     44.20 o 
   6  20  -3       21.93       19.74     13.71 o 
   7  20  -3      596.13      525.38     32.68 o 
   8  20  -3       31.97       36.94     19.55 o 
   9  20  -3      113.32      126.43     27.13 o 
  10  20  -3       95.56      109.16     27.23 o 
   0  21  -3     5347.36     5170.05    256.10 o 
   1  21  -3       47.57       45.80     11.69 o 
   2  21  -3     1263.49     1174.75     43.83 o 
   3  21  -3       58.01       72.07     12.70 o 
   4  21  -3     4554.83     4462.99    143.73 o 
   5  21  -3      653.45      606.13     27.58 o 
   6  21  -3       81.58       71.99     17.80 o 
   7  21  -3      404.88      429.63     29.51 o 
   8  21  -3      477.66      431.74     31.74 o 
   9  21  -3      143.10      123.94     25.90 o 
  10  21  -3       33.70       21.72     26.06 o 
   1  22  -3      743.01      760.76     33.20 o 
   2  22  -3        1.56       18.92     11.68 o 
   3  22  -3     1989.49     1926.57     67.31 o 
   4  22  -3      759.19      592.88     27.46 o 
   5  22  -3       47.79       41.31     13.50 o 
   6  22  -3       60.38       66.99     18.03 o 
   7  22  -3      304.46      271.96     25.58 o 
   8  22  -3      181.64      216.88     27.59 o 
   9  22  -3      183.14      155.54     27.40 o 
  10  22  -3       48.36       46.33     27.32 o 
   0  23  -3     2033.64     1835.17    105.52 o 
   1  23  -3      681.39      812.13     37.87 o 
   2  23  -3     2144.16     2225.36     73.01 o 
   3  23  -3     1450.49     1292.70     50.58 o 
   4  23  -3     1174.38     1160.42     46.60 o 
   5  23  -3      148.31      110.20     21.32 o 
   6  23  -3      734.97      692.93     41.61 o 
   7  23  -3      400.01      429.37     35.00 o 
   8  23  -3       60.40       60.20     27.04 o 
   9  23  -3       31.07       46.70     24.93 o 
  10  23  -3       73.67       78.72     28.66 o 
   1  24  -3      333.17      355.85     23.55 o 
   2  24  -3      144.80      101.65     14.97 o 
   3  24  -3      115.32      132.00     16.38 o 
   4  24  -3     2566.92     2571.83     93.62 o 
   5  24  -3       78.48       83.64     16.12 o 
   6  24  -3      475.07      520.18     38.48 o 
   7  24  -3      142.31      135.06     24.56 o 
   8  24  -3       15.65       44.48     24.14 o 
   9  24  -3      151.73      203.42     30.17 o 
   0  25  -3      363.11      360.68     33.79 o 
   1  25  -3      140.44      243.38     24.01 o 
   2  25  -3      387.75      347.52     23.69 o 
   3  25  -3      163.63      165.29     17.88 o 
   4  25  -3      105.84       74.64     16.37 o 
   5  25  -3      766.16      723.24     39.42 o 
   6  25  -3      297.41      198.57     27.29 o 
   7  25  -3      115.69      105.91     25.98 o 
   8  25  -3        9.39      -11.98     23.96 o 
   9  25  -3       68.41       87.89     27.56 o 
   1  26  -3       56.66       66.93     17.31 o 
   2  26  -3      432.89      313.31     24.52 o 
   3  26  -3      398.80      448.74     30.57 o 
   4  26  -3       23.26       43.42     16.38 o 
   5  26  -3      258.43      282.93     26.04 o 
   6  26  -3        0.61       -5.93     20.95 o 
   7  26  -3      248.31      178.53     29.61 o 
   8  26  -3      153.73      167.81     33.52 o 
   9  26  -3       25.45       55.08     27.46 o 
   0  27  -3      624.00      525.35     43.90 o 
   1  27  -3      711.52      887.53     47.16 o 
   2  27  -3      104.39       78.53     18.70 o 
   3  27  -3      376.89      464.02     28.64 o 
   4  27  -3      566.02      587.87     32.21 o 
   5  27  -3       47.29       20.79     19.35 o 
   6  27  -3      630.68      683.78     66.84 o 
   7  27  -3      103.22      123.63     27.23 o 
   8  27  -3       15.08        3.21     24.62 o 
   1  28  -3      287.41      261.99     24.34 o 
   2  28  -3      344.62      377.06     27.37 o 
   3  28  -3      221.81      284.02     23.92 o 
   4  28  -3      194.46      209.87     24.21 o 
   5  28  -3       44.34       37.57     20.77 o 
   6  28  -3       74.55      100.92     29.36 o 
   7  28  -3       16.40       49.93     27.56 o 
   8  28  -3       91.97       73.19     26.91 o 
   0  29  -3      317.31      271.47     33.46 o 
   1  29  -3      230.70      186.88     22.12 o 
   2  29  -3      145.83      164.80     22.29 o 
   3  29  -3      117.67      150.46     22.47 o 
   4  29  -3      371.65      366.70     34.07 o 
   5  29  -3      268.52      205.38     28.27 o 
   6  29  -3        1.95       13.27     20.18 o 
   7  29  -3       10.44       37.67     25.36 o 
   8  29  -3       24.16       45.97     26.78 o 
   1  30  -3      471.75      565.85     34.08 o 
   2  30  -3      151.99      101.26     21.37 o 
   3  30  -3      153.63      285.27     32.10 o 
   4  30  -3      116.65      111.96     26.18 o 
   5  30  -3       34.07       90.74     25.96 o 
   6  30  -3       49.43       31.75     28.75 o 
   7  30  -3      100.18       98.67     29.03 o 
   0  31  -3      249.51      319.55     36.84 o 
   1  31  -3      238.20      258.42     25.26 o 
   2  31  -3       87.48      104.05     21.90 o 
   3  31  -3      104.29      124.48     28.19 o 
   4  31  -3      109.29      145.56     46.39 o 
   5  31  -3       95.68       87.12     27.24 o 
   6  31  -3      105.87      157.20     35.32 o 
   7  31  -3        1.63       26.99     51.01 o 
   1  32  -3       61.33      111.85     21.79 o 
   2  32  -3      100.06      132.39     22.73 o 
   3  32  -3       45.38       46.41     26.94 o 
   4  32  -3       21.28       15.96     27.27 o 
   5  32  -3       83.09      118.24     35.12 o 
   6  32  -3       79.93       70.46     31.88 o 
   0  33  -3      133.57      102.53     33.33 o 
   1  33  -3      300.17      281.57     27.82 o 
   2  33  -3       61.36       77.86     22.17 o 
   3  33  -3       99.43       78.35     27.86 o 
   4  33  -3       14.74       53.61     35.99 o 
   5  33  -3       54.30       49.67     32.19 o 
   6  33  -3        1.27       36.51     48.58 o 
   1  34  -3       26.37       76.29     23.12 o 
   2  34  -3       33.64       14.67     21.41 o 
   3  34  -3       13.93       14.82     27.16 o 
   4  34  -3       88.07       86.37     28.71 o 
   5  34  -3        8.31      -16.09     34.11 o 
   0  35  -3        7.72       50.82     32.75 o 
   1  35  -3       61.91       69.22     23.55 o 
   2  35  -3       27.18       75.99     23.27 o 
   3  35  -3       99.03       57.53     29.25 o 
   4  35  -3       60.82       88.30     30.70 o 
   1  36  -3        3.66       33.19     23.18 o 
   2  36  -3       51.87      111.23     30.27 o 
   3  36  -3       24.44       53.45     28.34 o 
   0  37  -3      207.40      226.70     41.89 o 
   1  37  -3       24.03       53.34     25.70 o 
   2  37  -3       25.00       28.32     38.49 o 
   0   0  -2    23293.89    24475.21   1260.99 o 
   2   0  -2     3579.54     3421.89    144.49 o 
   4   0  -2    11118.50    12632.88    539.29 o 
   6   0  -2     3353.19     3412.89    182.81 o 
   8   0  -2     3627.18     3622.99    162.74 o 
  10   0  -2      851.90      796.89     57.00 o 
  12   0  -2      837.79      990.07     93.01 o 
   1   1  -2    13992.25    14905.51    400.30 o 
   2   1  -2     2959.72     3136.70     85.05 o 
   3   1  -2    13117.72    13468.14    383.58 o 
   4   1  -2     3164.69     3817.78    115.53 o 
   5   1  -2      247.29      285.62     13.80 o 
   6   1  -2      269.92      280.83     14.04 o 
   7   1  -2     2800.21     2820.08     99.08 o 
   8   1  -2     1449.66     1345.73     47.35 o 
   9   1  -2     4106.85     4334.75    166.63 o 
  10   1  -2       41.99       14.27     16.36 o 
  11   1  -2      433.92      553.95     46.32 o 
  12   1  -2       31.45        9.49     30.89 o 
   0   2  -2    30843.37    31269.11   1611.37 o 
   1   2  -2    18846.13    19633.42    551.01 o 
   2   2  -2    10306.83    10823.92    325.36 o 
   3   2  -2     7245.76     8042.97    264.82 o 
   4   2  -2     7650.22     8090.70    315.15 o 
   5   2  -2     2381.78     2724.14     86.31 o 
   6   2  -2    14624.56    15571.37    463.96 o 
   7   2  -2     1161.89     1273.99     42.13 o 
   8   2  -2      796.74      625.43     29.57 o 
   9   2  -2      216.57      202.78     27.88 o 
  10   2  -2      374.26      470.51     27.48 o 
  11   2  -2        6.08       46.74     26.49 o 
  12   2  -2      863.18      910.63     65.44 o 
   1   3  -2     6430.92     6755.27    181.38 o 
   2   3  -2      382.73      447.87     14.84 o 
   3   3  -2     6015.51     6228.13    216.95 o 
   4   3  -2     2890.64     3327.42    132.80 o 
   5   3  -2      818.62      761.33     30.27 o 
   6   3  -2     1608.80     1637.63     56.64 o 
   7   3  -2       54.94       64.27      9.49 o 
   8   3  -2      846.85      997.25     40.32 o 
   9   3  -2     1278.89     1142.66     87.91 o 
  10   3  -2      487.94      456.46     34.26 o 
  11   3  -2       97.47       66.97     29.60 o 
  12   3  -2       28.48       25.69     31.05 o 
   0   4  -2    33543.89    35816.55   1494.47 o 
   1   4  -2    17003.77    18702.94    601.62 o 
   2   4  -2     8524.37     8430.88    254.52 o 
   3   4  -2     2509.82     2566.98     95.17 o 
   4   4  -2      952.00     1043.00     39.73 o 
   5   4  -2     3108.47     3053.08     91.43 o 
   6   4  -2     1074.40     1030.70     40.43 o 
   7   4  -2     1244.66     1239.75     48.64 o 
   8   4  -2      384.05      382.60     19.68 o 
   9   4  -2      118.66      127.68     14.85 o 
  10   4  -2      429.88      396.81     40.13 o 
  11   4  -2      478.70      544.93     37.10 o 
  12   4  -2      501.14      490.78     48.08 o 
   1   5  -2     2215.22     2169.20     65.18 o 
   2   5  -2     1441.86     1859.02     56.29 o 
   3   5  -2     9080.40     8569.76    311.09 o 
   4   5  -2    10004.50    11267.85    441.62 o 
   5   5  -2     2321.59     1996.81     67.60 o 
   6   5  -2      407.18      426.27     18.10 o 
   7   5  -2      852.90      777.21     33.40 o 
   8   5  -2      936.84      885.81     34.28 o 
   9   5  -2      388.17      419.79     21.68 o 
  10   5  -2      946.03      777.65     47.04 o 
  11   5  -2      111.22      205.40     33.59 o 
  12   5  -2       74.22      128.39     48.52 o 
   0   6  -2    10208.59    11521.24    498.91 o 
   1   6  -2    15387.50    17074.14    477.91 o 
   2   6  -2      849.99     1007.96     34.24 o 
   3   6  -2     1580.64     1609.08     65.40 o 
   4   6  -2     3638.83     3697.76    148.27 o 
   5   6  -2     3157.59     3543.68    142.87 o 
   6   6  -2      975.08      839.57     30.25 o 
   7   6  -2     1773.72     1989.35     84.40 o 
   8   6  -2      366.78      347.69     19.84 o 
   9   6  -2      278.06      240.90     17.55 o 
  10   6  -2       62.92       71.59     31.57 o 
  11   6  -2      455.49      502.02     37.72 o 
  12   6  -2      328.46      385.53     44.12 o 
   1   7  -2      734.81      800.02     26.33 o 
   2   7  -2    13388.04    13543.51    400.05 o 
   3   7  -2       80.00      120.20      7.72 o 
   4   7  -2    11968.42    12976.42    477.59 o 
   5   7  -2      952.44      931.67     40.58 o 
   6   7  -2      282.16      328.13     18.39 o 
   7   7  -2      304.62      288.78     18.33 o 
   8   7  -2      935.87      947.57     41.86 o 
   9   7  -2       93.79       44.18     17.09 o 
  10   7  -2     1324.79     1272.80     58.39 o 
  11   7  -2        4.11       28.33     22.24 o 
  12   7  -2      115.33      114.20     33.44 o 
   0   8  -2     2542.50     2516.53    102.84 o 
   1   8  -2    33758.91    34633.10   1031.23 o 
   2   8  -2      884.46      788.92     25.09 o 
   3   8  -2     2352.73     2283.36     78.14 o 
   4   8  -2     1815.28     1765.08     63.39 o 
   5   8  -2     1005.07     1128.51     41.44 o 
   6   8  -2      681.35      582.63     31.26 o 
   7   8  -2     2474.18     2447.68     91.59 o 
   8   8  -2      172.67      169.58     15.80 o 
   9   8  -2      156.90      168.33     21.55 o 
  10   8  -2       54.49       59.60     18.64 o 
  11   8  -2      450.40      475.89     37.05 o 
  12   8  -2       57.22       70.27     30.97 o 
   1   9  -2     1492.35     1693.20     50.95 o 
   2   9  -2     2410.55     2268.78     75.73 o 
   3   9  -2     5610.09     6402.18    212.29 o 
   4   9  -2     5235.60     5377.85    181.79 o 
   5   9  -2      717.15      676.92     29.94 o 
   6   9  -2      218.96      246.67     16.14 o 
   7   9  -2     1622.53     1460.24     83.51 o 
   8   9  -2      511.74      434.86     24.02 o 
   9   9  -2      226.48      206.37     28.16 o 
  10   9  -2     1621.99     1702.68     79.40 o 
  11   9  -2       40.06       16.63     23.54 o 
  12   9  -2       56.24       78.02     46.97 o 
   0  10  -2     1151.31     1257.20     50.07 o 
   1  10  -2      363.34      304.86     12.05 o 
   2  10  -2      483.83      461.77     23.18 o 
   3  10  -2     3537.39     3584.76    123.94 o 
   4  10  -2     1627.48     1783.97     68.41 o 
   5  10  -2     5364.66     5351.26    209.11 o 
   6  10  -2     1273.54     1432.26     58.44 o 
   7  10  -2     4490.66     4139.59    152.83 o 
   8  10  -2       24.21       35.36     12.97 o 
   9  10  -2       82.79       52.23     18.15 o 
  10  10  -2       77.65       96.55     21.20 o 
  11  10  -2      202.02      261.33     30.70 o 
  12  10  -2      186.01      245.56     49.35 o 
   1  11  -2     3979.33     4446.88    136.42 o 
   2  11  -2     6333.87     5778.58    207.34 o 
   3  11  -2     2324.13     2468.37     86.22 o 
   4  11  -2     1294.78     1079.67     36.89 o 
   5  11  -2      584.12      674.51     29.41 o 
   6  11  -2       10.69        4.30     10.14 o 
   7  11  -2     1076.28     1118.66     45.17 o 
   8  11  -2      892.88      864.82     46.09 o 
   9  11  -2       65.31       70.32     19.24 o 
  10  11  -2      991.64      845.15     48.36 o 
  11  11  -2       11.50       25.68     24.90 o 
  12  11  -2       42.59       26.78     29.38 o 
   0  12  -2      690.07      704.79     29.88 o 
   1  12  -2     5050.30     4108.60    123.64 o 
   2  12  -2      161.93      194.25     13.59 o 
   3  12  -2     1043.18      971.07     37.14 o 
   4  12  -2      703.92      655.39     26.75 o 
   5  12  -2     1445.38     1196.74     46.85 o 
   6  12  -2     1619.45     1476.74     61.32 o 
   7  12  -2      806.10      741.55     35.22 o 
   8  12  -2      143.47      132.46     19.35 o 
   9  12  -2       22.79       13.96     28.79 o 
  10  12  -2      283.47      308.79     27.90 o 
  11  12  -2      278.99      270.74     29.26 o 
  12  12  -2       74.14       10.15     40.77 o 
   1  13  -2      426.92      452.71     15.61 o 
   2  13  -2     2294.81     2159.34     87.44 o 
   3  13  -2     1147.00     1128.89     40.67 o 
   4  13  -2     3221.41     2807.05     98.19 o 
   5  13  -2      625.44      580.80     26.78 o 
   6  13  -2      112.00       99.73     13.10 o 
   7  13  -2     1047.08      899.23     37.36 o 
   8  13  -2      708.72      653.69     37.48 o 
   9  13  -2      532.62      460.28     33.56 o 
  10  13  -2       98.29      128.57     23.68 o 
  11  13  -2      326.82      300.05     33.08 o 
  12  13  -2        9.40        2.47     38.49 o 
   0  14  -2    13618.25    14774.01    571.36 o 
   1  14  -2      285.66      288.15     12.43 o 
   2  14  -2      260.39      310.35     14.22 o 
   3  14  -2      764.86      723.61     32.10 o 
   4  14  -2      927.51      996.84     37.37 o 
   5  14  -2     1580.01     1408.02     56.83 o 
   6  14  -2     1355.02     1431.55     59.66 o 
   7  14  -2     1155.92     1051.25     45.61 o 
   8  14  -2      265.31      272.54     24.82 o 
   9  14  -2       77.03      121.24     21.76 o 
  10  14  -2       65.95       60.91     20.29 o 
  11  14  -2      125.44      105.44     26.74 o 
  12  14  -2      130.30      131.85     68.88 o 
   1  15  -2      863.46      957.00     32.44 o 
   2  15  -2      319.95      405.13     19.64 o 
   3  15  -2      278.29      277.96     17.40 o 
   4  15  -2      858.96      781.92     31.81 o 
   5  15  -2      992.81     1284.77     49.73 o 
   6  15  -2      336.26      349.59     20.79 o 
   7  15  -2     1462.38     1279.82     64.40 o 
   8  15  -2      800.49      903.28     48.32 o 
   9  15  -2     1560.01     1344.83     63.81 o 
  10  15  -2      136.97      109.06     24.58 o 
  11  15  -2      151.65      198.23     31.66 o 
   0  16  -2    10969.56    10898.93    510.96 o 
   1  16  -2     1079.70     1045.58     36.24 o 
   2  16  -2     5449.92     5319.01    192.25 o 
   3  16  -2     1239.76     1359.46     50.03 o 
   4  16  -2      383.40      346.64     15.85 o 
   5  16  -2      768.10      748.31     34.66 o 
   6  16  -2      635.45      519.27     24.42 o 
   7  16  -2      203.57      182.60     21.11 o 
   8  16  -2      209.81      248.35     22.23 o 
   9  16  -2       48.87       41.34     18.65 o 
  10  16  -2      170.03      189.56     27.30 o 
  11  16  -2       40.90       38.21     25.03 o 
   1  17  -2     3279.93     3284.53     95.99 o 
   2  17  -2     1694.87     2093.75     77.53 o 
   3  17  -2     2416.07     2198.13     69.93 o 
   4  17  -2     1410.79     1559.49     53.74 o 
   5  17  -2     1234.33     1187.34     46.74 o 
   6  17  -2        9.87       21.94     12.08 o 
   7  17  -2      449.81      441.91     29.89 o 
   8  17  -2        9.84       -8.31     16.62 o 
   9  17  -2      688.85      609.98     39.78 o 
  10  17  -2       64.04       94.59     25.17 o 
  11  17  -2       33.23       20.87     25.53 o 
   0  18  -2       84.62      130.44     18.32 o 
   1  18  -2      150.99      198.95     12.68 o 
   2  18  -2      454.83      385.01     18.80 o 
   3  18  -2      520.53      575.81     23.81 o 
   4  18  -2      447.92      452.73     21.66 o 
   5  18  -2      351.19      379.01     21.43 o 
   6  18  -2      736.15      702.61     29.78 o 
   7  18  -2      685.92      645.57     35.56 o 
   8  18  -2      443.22      493.19     29.99 o 
   9  18  -2       84.80       86.56     33.75 o 
  10  18  -2       78.02       56.57     24.95 o 
  11  18  -2      127.93      116.20     52.20 o 
   1  19  -2      452.33      482.32     19.44 o 
   2  19  -2     1764.03     1879.94     76.12 o 
   3  19  -2      796.95      984.28     39.49 o 
   4  19  -2      376.43      344.09     18.00 o 
   5  19  -2       85.22       74.91     13.13 o 
   6  19  -2       87.69       90.17     16.86 o 
   7  19  -2       63.81       50.58     20.05 o 
   8  19  -2      233.96      198.55     25.89 o 
   9  19  -2      502.97      548.46     39.87 o 
  10  19  -2       21.56       25.48     23.85 o 
  11  19  -2       67.50       84.58     36.57 o 
   0  20  -2     4254.47     4448.47    200.51 o 
   1  20  -2      110.20      164.05     12.63 o 
   2  20  -2     4681.63     5006.74    177.69 o 
   3  20  -2      802.13      894.81     35.13 o 
   4  20  -2      170.57      141.72     21.27 o 
   5  20  -2     2506.78     2252.16     96.29 o 
   6  20  -2     1001.98     1048.35     55.75 o 
   7  20  -2       10.23        8.72     17.95 o 
   8  20  -2       21.64       29.94     20.49 o 
   9  20  -2        7.97       -3.68     21.36 o 
  10  20  -2      112.63      135.58     27.09 o 
  11  20  -2      340.02      424.14     86.28 o 
   1  21  -2     1198.94     1248.03     50.46 o 
   2  21  -2      593.14      523.75     28.70 o 
   3  21  -2     1536.32     1724.82     68.92 o 
   4  21  -2     2164.73     2378.42     99.03 o 
   5  21  -2     1224.20     1226.67     53.29 o 
   6  21  -2      261.99      225.65     25.26 o 
   7  21  -2       37.74       31.98     19.96 o 
   8  21  -2      305.44      288.10     28.97 o 
   9  21  -2       22.75       69.66     23.70 o 
  10  21  -2       37.95       25.45     25.66 o 
   0  22  -2     1692.65     1523.96     69.61 o 
   1  22  -2      677.83      573.26     24.07 o 
   2  22  -2       20.31       20.38      8.87 o 
   3  22  -2     1169.82     1161.31     46.48 o 
   4  22  -2     1377.26     1431.56     64.46 o 
   5  22  -2      770.06      706.78     35.54 o 
   6  22  -2      990.91     1120.09     67.64 o 
   7  22  -2        6.04       23.05     20.80 o 
   8  22  -2      427.73      429.50     36.65 o 
   9  22  -2        4.04       15.51     24.15 o 
  10  22  -2       16.41       20.27     25.95 o 
   1  23  -2      146.46      169.30     14.50 o 
   2  23  -2      528.18      550.96     28.15 o 
   3  23  -2      155.10      189.13     16.70 o 
   4  23  -2     2312.68     2688.39    111.48 o 
   5  23  -2      407.78      399.89     32.12 o 
   6  23  -2       46.79       27.72     19.66 o 
   7  23  -2      707.93      700.11     46.40 o 
   8  23  -2      327.01      264.04     30.61 o 
   9  23  -2       94.16      129.91     27.85 o 
  10  23  -2      107.91      119.97     39.09 o 
   0  24  -2      403.29      349.62     42.52 o 
   1  24  -2     1050.93     1165.39     43.64 o 
   2  24  -2     1460.98     1482.32     65.47 o 
   3  24  -2      383.84      410.12     23.16 o 
   4  24  -2      991.59      824.56     38.56 o 
   5  24  -2      620.26      592.70     37.48 o 
   6  24  -2      202.77      132.45     30.71 o 
   7  24  -2      163.96      210.52     27.51 o 
   8  24  -2       69.62       76.17     24.68 o 
   9  24  -2       28.91       10.75     24.66 o 
  10  24  -2       98.10      121.46     40.65 o 
   1  25  -2        7.59       11.30     14.19 o 
   2  25  -2      555.66      543.37     39.86 o 
   3  25  -2      343.15      312.75     20.36 o 
   4  25  -2     1158.63     1039.58     44.96 o 
   5  25  -2      647.67      631.38     38.07 o 
   6  25  -2       92.37       65.54     21.33 o 
   7  25  -2       15.18        7.80     21.07 o 
   8  25  -2       16.11       18.64     23.82 o 
   9  25  -2        7.42       29.85     25.25 o 
   0  26  -2      188.01      173.06     45.11 o 
   1  26  -2      486.35      374.92     23.99 o 
   2  26  -2      455.56      310.85     32.37 o 
   3  26  -2      703.57      823.10     36.84 o 
   4  26  -2      247.01      317.02     25.66 o 
   5  26  -2      717.62      702.31     57.19 o 
   6  26  -2       95.90      166.87     37.57 o 
   7  26  -2      729.68      753.62     49.76 o 
   8  26  -2      100.72      101.89     26.65 o 
   9  26  -2       66.82       53.70     28.06 o 
   1  27  -2      183.62      142.03     18.68 o 
   2  27  -2      199.13      277.49     38.23 o 
   3  27  -2       39.34       23.36     15.20 o 
   4  27  -2      201.70      316.13     24.92 o 
   5  27  -2      361.07      249.52     48.27 o 
   6  27  -2       28.03       20.37     21.72 o 
   7  27  -2      133.26      139.79     26.58 o 
   8  27  -2      214.05      319.51     33.95 o 
   9  27  -2      158.66      190.40     39.80 o 
   0  28  -2      150.55      215.87     30.57 o 
   1  28  -2      579.08      860.54     40.86 o 
   2  28  -2      484.67      526.23     56.39 o 
   3  28  -2       51.85       58.59     18.44 o 
   4  28  -2      413.10      403.43     28.52 o 
   5  28  -2      293.16      332.18     49.19 o 
   6  28  -2       51.41       40.70     23.03 o 
   7  28  -2       18.55       66.31     25.26 o 
   8  28  -2      164.46      177.56     30.72 o 
   1  29  -2      147.02      173.95     20.35 o 
   2  29  -2       72.03       90.27     19.14 o 
   3  29  -2        2.27       22.30     18.55 o 
   4  29  -2       76.69      170.23     26.94 o 
   5  29  -2       29.74        7.25     23.96 o 
   6  29  -2        9.77       16.36     24.61 o 
   7  29  -2       50.42       -8.50     29.35 o 
   8  29  -2       17.32       15.39     26.53 o 
   0  30  -2      196.40      135.38     29.07 o 
   1  30  -2       65.71       36.35     17.61 o 
   2  30  -2       95.38       66.10     18.88 o 
   3  30  -2      361.00      454.16     30.46 o 
   4  30  -2       25.51       21.22     23.27 o 
   5  30  -2       88.77      167.60     45.92 o 
   6  30  -2      138.98      128.08     27.17 o 
   7  30  -2      308.48      379.54     39.07 o 
   8  30  -2        1.43      -15.16     30.33 o 
   1  31  -2       80.05       65.15     19.78 o 
   2  31  -2      123.21      108.45     23.26 o 
   3  31  -2       98.78      130.16     34.56 o 
   4  31  -2      320.73      301.48     43.09 o 
   5  31  -2       26.23       28.48     30.09 o 
   6  31  -2       89.63       45.84     30.43 o 
   7  31  -2       83.75       50.66     28.17 o 
   0  32  -2      306.29      288.35     39.02 o 
   1  32  -2      171.88      289.98     26.13 o 
   2  32  -2       57.00       79.24     22.14 o 
   3  32  -2       59.17       70.20     39.18 o 
   4  32  -2       22.49       61.73     25.31 o 
   5  32  -2      150.66       95.52     53.55 o 
   6  32  -2       29.99       62.58     30.52 o 
   7  32  -2      140.67       83.93     32.68 o 
   1  33  -2       14.57       16.77     19.99 o 
   2  33  -2        1.62       75.80     22.72 o 
   3  33  -2       88.43      105.02     26.05 o 
   4  33  -2       13.79        8.97     26.64 o 
   5  33  -2       63.42       60.59     49.56 o 
   6  33  -2      141.59      176.97     37.88 o 
   0  34  -2        3.22       31.39     30.35 o 
   1  34  -2       71.54       70.86     22.74 o 
   2  34  -2       12.64       21.52     25.00 o 
   3  34  -2      149.57      133.47     27.68 o 
   4  34  -2       35.55       17.43     26.67 o 
   5  34  -2      162.03      206.65     38.08 o 
   1  35  -2       73.01       74.83     22.74 o 
   2  35  -2        1.19       17.02     26.15 o 
   3  35  -2       77.62      146.27     30.00 o 
   4  35  -2      164.19      152.50     30.81 o 
   5  35  -2       51.63       48.56     35.35 o 
   0  36  -2      131.70      152.83     36.07 o 
   1  36  -2       45.05       13.68     34.89 o 
   2  36  -2       25.91       72.02     27.68 o 
   3  36  -2       34.95       17.37     43.74 o 
   4  36  -2      103.85      136.10     30.61 o 
   1  37  -2        7.01       27.83     23.38 o 
   2  37  -2        1.52        6.18     26.98 o 
   3  37  -2       56.25      132.54     40.68 o 
   0  38  -2       13.27      -16.01     32.03 o 
   1  38  -2        6.60        9.02     28.35 o 
   2   0  -1     5536.36     6439.53    270.63 o 
   4   0  -1    14716.49    16579.80    693.73 o 
   6   0  -1     1897.36     2120.64     79.03 o 
   8   0  -1     6353.27     6439.62    238.40 o 
  10   0  -1     1848.62     1554.54    171.26 o 
  12   0  -1       14.66       25.27     40.39 o 
   0   1  -1    10439.36    11112.16    796.08 o 
   1   1  -1     6501.29     6771.02    212.61 o 
   3   1  -1     4864.12     5406.58    162.43 o 
   4   1  -1     8838.79     9437.85    277.74 o 
   5   1  -1     7802.42     8903.76    239.02 o 
   6   1  -1        7.69        4.72      5.03 o 
   7   1  -1     4441.97     4495.09    117.59 o 
   8   1  -1      514.82      460.36     16.40 o 
   9   1  -1      503.47      573.56     23.12 o 
  10   1  -1      203.90      175.06     34.30 o 
  11   1  -1      910.25     1035.55     66.95 o 
  12   1  -1      122.67      163.26     34.55 o 
   1   2  -1    16241.95    16441.12    530.33 o 
   2   2  -1     3098.72     3117.40    101.15 o 
   3   2  -1    11699.09    13206.84    357.65 o 
   4   2  -1    10748.73    10782.02    292.74 o 
   5   2  -1     1467.58     1620.59     46.00 o 
   6   2  -1     1388.87     1541.88     48.02 o 
   7   2  -1      464.56      442.98     15.25 o 
   8   2  -1      730.88      756.42     23.56 o 
   9   2  -1     1277.90     1214.89     39.46 o 
  10   2  -1      738.19      965.24     49.72 o 
  11   2  -1       44.10       23.36     26.65 o 
  12   2  -1      224.80      176.06     34.42 o 
   0   3  -1    14770.65    13873.01    583.34 o 
   1   3  -1     3762.50     3628.71    122.66 o 
   2   3  -1    21762.45    23850.53    883.27 o 
   3   3  -1       59.10       43.20      3.19 o 
   4   3  -1     2007.44     2101.40     61.14 o 
   5   3  -1     1754.28     1585.84     45.14 o 
   6   3  -1     5372.87     5705.62    155.71 o 
   7   3  -1     2643.79     2422.60     72.28 o 
   8   3  -1       67.93       39.27      7.47 o 
   9   3  -1      207.48      218.06     17.64 o 
  10   3  -1      198.84      205.10     24.17 o 
  11   3  -1      328.73      306.62     37.53 o 
  12   3  -1      538.46      540.15     49.07 o 
   1   4  -1     2214.57     2373.79     76.46 o 
   2   4  -1    16640.55    18309.45    689.31 o 
   3   4  -1     2542.40     2961.60     74.81 o 
   4   4  -1     5702.25     6346.35    169.25 o 
   5   4  -1     1559.77     1654.36     50.39 o 
   6   4  -1       89.15      100.48      6.92 o 
   7   4  -1      169.76      200.78     11.87 o 
   8   4  -1      591.54      523.91     26.48 o 
   9   4  -1     2217.19     2093.03     70.07 o 
  10   4  -1     1746.43     1517.22     74.68 o 
  11   4  -1      181.47      171.39     29.71 o 
  12   4  -1       97.87      129.57     33.54 o 
   0   5  -1    73057.62    72764.77   2979.47 o 
   1   5  -1      931.07      876.17     27.44 o 
   2   5  -1    20492.01    22296.08    709.95 o 
   3   5  -1     3438.07     3422.70    105.84 o 
   4   5  -1      230.32      200.94     10.63 o 
   5   5  -1     2326.82     2377.38     69.83 o 
   6   5  -1     1684.61     1761.85     51.10 o 
   7   5  -1     2668.25     2526.25     72.03 o 
   8   5  -1       50.60       65.75     10.82 o 
   9   5  -1       84.55       93.59     15.51 o 
  10   5  -1      319.44      363.79     22.11 o 
  11   5  -1      181.77      196.47     25.86 o 
  12   5  -1      852.55     1114.26     80.27 o 
   1   6  -1     9840.40    11079.14    356.29 o 
   2   6  -1     5350.06     5125.71    159.41 o 
   3   6  -1     9090.64     9765.27    322.87 o 
   4   6  -1     3116.09     2877.53     95.62 o 
   5   6  -1     2534.46     2430.80     75.03 o 
   6   6  -1      225.48      229.47     10.80 o 
   7   6  -1     1632.22     1671.16     48.07 o 
   8   6  -1     1678.99     1567.88     53.11 o 
   9   6  -1     1979.14     2279.25     88.86 o 
  10   6  -1      469.78      489.02     28.56 o 
  11   6  -1      262.64      371.13     38.91 o 
  12   6  -1        3.23      -21.39     42.78 o 
   0   7  -1    14540.98    15399.00    594.75 o 
   1   7  -1    17019.26    17180.34    688.67 o 
   2   7  -1     5532.59     5914.35    191.63 o 
   3   7  -1     4447.33     4527.99    154.18 o 
   4   7  -1     1890.68     1939.02     60.93 o 
   5   7  -1     2398.14     2423.31     77.16 o 
   6   7  -1     6133.75     6042.60    200.51 o 
   7   7  -1      259.87      254.35     16.04 o 
   8   7  -1      520.45      512.84     22.75 o 
   9   7  -1       17.42        6.83     14.08 o 
  10   7  -1      220.81      278.82     20.52 o 
  11   7  -1       69.52       71.72     43.09 o 
  12   7  -1      504.24      527.34     57.77 o 
   1   8  -1     1621.85     1636.11     68.89 o 
   2   8  -1     5015.74     5161.54    171.41 o 
   3   8  -1     1264.54     1365.94     46.42 o 
   4   8  -1     4857.36     5323.71    176.59 o 
   5   8  -1      104.85      104.55      8.58 o 
   6   8  -1      376.35      393.89     13.89 o 
   7   8  -1     1833.35     1849.59     63.84 o 
   8   8  -1       76.58       52.26     13.18 o 
   9   8  -1     2698.16     2358.45     88.97 o 
  10   8  -1       20.25       27.15     16.53 o 
  11   8  -1      532.08      369.38     70.48 o 
  12   8  -1        1.95      -12.06     36.30 o 
   0   9  -1    18477.10    19739.66    750.11 o 
   1   9  -1     9727.45    11014.06    384.07 o 
   2   9  -1     6532.20     7168.19    238.00 o 
   3   9  -1     2018.10     1931.03     68.13 o 
   4   9  -1      298.73      412.47     17.88 o 
   5   9  -1      736.42      717.83     26.45 o 
   6   9  -1     4003.77     3891.83    121.08 o 
   7   9  -1       54.93       46.24     10.04 o 
   8   9  -1        5.71        4.84     11.88 o 
   9   9  -1      212.49      198.26     19.01 o 
  10   9  -1      150.04      144.74     22.91 o 
  11   9  -1       84.45      116.68     26.23 o 
  12   9  -1      603.55      484.77     62.87 o 
   1  10  -1     5589.92     5953.53    197.25 o 
   2  10  -1     3652.28     4547.42    142.47 o 
   3  10  -1     8997.91     8716.93    278.52 o 
   4  10  -1     2547.86     2998.79    100.86 o 
   5  10  -1     1693.79     1576.70     58.37 o 
   6  10  -1      479.23      529.14     21.25 o 
   7  10  -1      573.96      508.76     22.30 o 
   8  10  -1      213.86      217.60     18.88 o 
   9  10  -1     1538.24     1511.62     62.92 o 
  10  10  -1       18.79       35.96     29.67 o 
  11  10  -1       58.35      126.18     25.51 o 
  12  10  -1       67.40       35.90     38.12 o 
   0  11  -1     2831.93     2317.59    107.54 o 
   1  11  -1     5857.38     5849.15    196.39 o 
   2  11  -1      394.13      277.31     12.09 o 
   3  11  -1     7860.57     8294.55    268.70 o 
   4  11  -1     2916.44     2690.75     92.08 o 
   5  11  -1     3892.94     4362.54    139.14 o 
   6  11  -1     4924.45     4242.99    140.98 o 
   7  11  -1     2448.75     2450.65     91.51 o 
   8  11  -1       88.86       89.93     15.19 o 
   9  11  -1      294.69      274.71     21.12 o 
  10  11  -1      151.82      153.89     32.35 o 
  11  11  -1       20.87       13.27     23.29 o 
  12  11  -1      617.69      815.03     93.32 o 
   1  12  -1     1904.62     1829.52     64.10 o 
   2  12  -1      916.70      904.57     31.45 o 
   3  12  -1     6538.93     6092.87    190.88 o 
   4  12  -1      330.39      395.61     19.07 o 
   5  12  -1     2562.73     2390.98     79.72 o 
   6  12  -1      129.04      163.29     14.42 o 
   7  12  -1      455.19      425.71     25.27 o 
   8  12  -1       22.08       29.72     14.37 o 
   9  12  -1      133.42       78.67     26.15 o 
  10  12  -1      726.03      642.63     42.35 o 
  11  12  -1       51.78       10.68     52.62 o 
  12  12  -1       23.64       14.13     40.18 o 
   0  13  -1     6535.65     7509.61    335.35 o 
   1  13  -1    17177.76    17774.30    600.90 o 
   2  13  -1     1101.43     1146.36     39.01 o 
   3  13  -1     1788.48     1933.18     63.72 o 
   4  13  -1     2304.13     2033.01     77.96 o 
   5  13  -1     2628.54     2597.43     83.77 o 
   6  13  -1     2467.52     2329.34     76.84 o 
   7  13  -1      169.01      175.35     15.34 o 
   8  13  -1      671.71      651.15     30.43 o 
   9  13  -1       28.45       20.74     18.35 o 
  10  13  -1       39.91       39.75     21.80 o 
  11  13  -1      304.80      319.59     42.92 o 
  12  13  -1       91.23      114.76     59.35 o 
   1  14  -1      687.02      837.17     32.47 o 
   2  14  -1     5302.65     5605.97    194.25 o 
   3  14  -1     5749.29     6487.32    196.84 o 
   4  14  -1     4845.38     4823.75    153.54 o 
   5  14  -1      157.76      149.00     12.37 o 
   6  14  -1       35.21       53.78      9.99 o 
   7  14  -1       89.67       92.43     15.43 o 
   8  14  -1      831.84      711.52     58.26 o 
   9  14  -1      123.06      109.64     21.31 o 
  10  14  -1      371.70      455.76     35.85 o 
  11  14  -1      123.09      127.95     34.37 o 
  12  14  -1        7.74       31.28     50.65 o 
   0  15  -1    22544.14    23977.21   1105.85 o 
   1  15  -1     1458.83     1442.52     52.54 o 
   2  15  -1      938.51      807.48     51.82 o 
   3  15  -1     2385.52     2472.42     83.05 o 
   4  15  -1     1146.89     1185.50     43.83 o 
   5  15  -1     3309.55     3272.80    118.69 o 
   6  15  -1      558.01      473.45     31.24 o 
   7  15  -1     1591.11     1451.18     91.94 o 
   8  15  -1      379.21      427.74     31.38 o 
   9  15  -1      213.95      169.69     23.32 o 
  10  15  -1       91.63       57.17     22.83 o 
  11  15  -1      718.27      749.12     63.18 o 
  12  15  -1       16.39      -12.12     53.55 o 
   1  16  -1      657.92      790.90     34.12 o 
   2  16  -1     1333.82     1356.12     53.86 o 
   3  16  -1     4620.14     4798.11    163.17 o 
   4  16  -1      630.13      570.39     30.83 o 
   5  16  -1      229.85      285.36     18.94 o 
   6  16  -1      364.24      341.83     27.12 o 
   7  16  -1      628.67      630.70     39.48 o 
   8  16  -1     1425.46     1327.85     71.05 o 
   9  16  -1      781.41      671.59     44.09 o 
  10  16  -1       99.64      116.48     24.25 o 
  11  16  -1       11.98       18.82     32.50 o 
   0  17  -1     9215.49    10849.71    460.41 o 
   1  17  -1     3073.37     2846.77    104.28 o 
   2  17  -1     5417.48     5691.14    188.12 o 
   3  17  -1     2447.18     2420.45     85.95 o 
   4  17  -1      585.49      623.11     25.88 o 
   5  17  -1      272.00      278.08     18.11 o 
   6  17  -1      957.39     1105.21     57.07 o 
   7  17  -1      298.54      245.32     26.44 o 
   8  17  -1      511.45      404.00     32.19 o 
   9  17  -1      183.89      161.04     25.13 o 
  10  17  -1      135.67      177.70     26.86 o 
  11  17  -1      721.16      626.61     58.17 o 
   1  18  -1     1314.70     1292.18     49.54 o 
   2  18  -1     2540.57     2701.76     85.21 o 
   3  18  -1      202.84      215.94     14.67 o 
   4  18  -1      106.36      150.87     13.68 o 
   5  18  -1      780.19      658.79     32.45 o 
   6  18  -1        7.71       -7.52     15.04 o 
   7  18  -1       79.35       64.32     19.07 o 
   8  18  -1     1448.54     1572.10     78.50 o 
   9  18  -1      131.89      190.09     31.65 o 
  10  18  -1       78.89      124.29     34.82 o 
  11  18  -1        5.03       36.19     41.12 o 
   0  19  -1     3311.29     3537.21    161.25 o 
   1  19  -1     3955.66     4575.11    173.21 o 
   2  19  -1     1612.04     1653.93     64.02 o 
   3  19  -1      105.51       75.94     17.96 o 
   4  19  -1     1613.82     1558.45     59.43 o 
   5  19  -1     1736.71     1703.18     62.07 o 
   6  19  -1     1733.46     1629.63     76.82 o 
   7  19  -1      217.74      186.68     24.90 o 
   8  19  -1      261.51      239.21     28.53 o 
   9  19  -1        7.05       27.49     21.45 o 
  10  19  -1       30.91       80.71     34.29 o 
  11  19  -1      239.82      220.00     42.64 o 
   1  20  -1      593.50      529.87     33.10 o 
   2  20  -1      582.65      559.50     26.05 o 
   3  20  -1      112.39       78.56     11.94 o 
   4  20  -1      775.32      791.68     35.11 o 
   5  20  -1      127.60       92.80     14.25 o 
   6  20  -1      146.48      141.04     21.34 o 
   7  20  -1       58.37       64.83     19.84 o 
   8  20  -1      276.97      263.20     40.68 o 
   9  20  -1      165.88      163.87     26.35 o 
  10  20  -1      150.10      165.86     39.74 o 
  11  20  -1        8.45       -6.42     35.56 o 
   0  21  -1     6323.04     6405.05    316.56 o 
   1  21  -1      289.96      255.27     25.49 o 
   2  21  -1     2730.29     2530.74     97.61 o 
   3  21  -1      194.04      188.04     15.09 o 
   4  21  -1      469.17      485.08     22.58 o 
   5  21  -1     2159.32     2435.56    121.94 o 
   6  21  -1      302.09      288.34     44.14 o 
   7  21  -1      387.86      433.42     34.10 o 
   8  21  -1      200.23      169.67     24.92 o 
   9  21  -1       54.44       27.03     22.65 o 
  10  21  -1       18.03       32.39     55.78 o 
   1  22  -1      338.01      343.15     29.54 o 
   2  22  -1     1074.80     1268.94     51.05 o 
   3  22  -1      539.97      418.36     23.84 o 
   4  22  -1     5904.48     6712.88    234.88 o 
   5  22  -1      161.87      161.08     21.54 o 
   6  22  -1       79.37      101.38     23.95 o 
   7  22  -1      483.95      430.30     32.64 o 
   8  22  -1       61.43       75.15     23.14 o 
   9  22  -1      281.65      254.15     29.37 o 
  10  22  -1      191.28      227.31     42.78 o 
   0  23  -1      301.43      276.52     21.56 o 
   1  23  -1     1115.22     1516.06     65.12 o 
   2  23  -1      495.84      480.47     22.46 o 
   3  23  -1      534.16      575.42     27.30 o 
   4  23  -1     1881.41     1805.61     60.85 o 
   5  23  -1      366.87      427.05     33.31 o 
   6  23  -1      926.41      883.45     55.82 o 
   7  23  -1      352.03      352.02     32.29 o 
   8  23  -1       88.03       76.92     23.59 o 
   9  23  -1       37.99       48.29     34.98 o 
  10  23  -1       88.27       99.16     39.69 o 
   1  24  -1      109.09      101.11     13.01 o 
   2  24  -1      820.98      848.15     35.81 o 
   3  24  -1        4.85       26.23     13.12 o 
   4  24  -1      890.97      748.33     35.23 o 
   5  24  -1      337.13      374.31     45.04 o 
   6  24  -1       99.18       51.83     21.27 o 
   7  24  -1      405.91      385.59     37.92 o 
   8  24  -1       61.89       67.85     24.21 o 
   9  24  -1       11.87      -16.21     32.42 o 
  10  24  -1      142.78      122.15     42.01 o 
   0  25  -1      462.09      453.38     38.51 o 
   1  25  -1      267.12      177.50     16.44 o 
   2  25  -1      484.54      491.73     36.89 o 
   3  25  -1      221.15      224.67     18.85 o 
   4  25  -1     1060.88      985.40     52.84 o 
   5  25  -1      612.60      660.48     39.93 o 
   6  25  -1     1135.16     1171.69     69.13 o 
   7  25  -1      145.66      215.58     27.73 o 
   8  25  -1       99.19      106.09     25.93 o 
   9  25  -1       10.64      -11.70     46.04 o 
   1  26  -1      508.82      518.57     31.15 o 
   2  26  -1       12.95       34.08     13.49 o 
   3  26  -1      925.63     1043.15     45.48 o 
   4  26  -1      422.40      266.30     23.67 o 
   5  26  -1      202.44      283.43     28.36 o 
   6  26  -1        3.93        1.12     20.28 o 
   7  26  -1      201.50      226.69     30.31 o 
   8  26  -1       52.12       18.90     30.80 o 
   9  26  -1       18.87       15.99     34.78 o 
   0  27  -1       63.43      155.45     25.56 o 
   1  27  -1       70.05       28.87     14.47 o 
   2  27  -1        2.99        4.91     14.20 o 
   3  27  -1        1.94        9.61     14.85 o 
   4  27  -1      195.12      237.77     25.13 o 
   5  27  -1      145.47       69.95     23.11 o 
   6  27  -1      315.15      423.11     34.85 o 
   7  27  -1      140.00      123.62     35.92 o 
   8  27  -1       76.19       84.19     27.07 o 
   9  27  -1       34.45       10.07     35.87 o 
   1  28  -1      436.60      413.04     45.93 o 
   2  28  -1      251.21      201.70     19.04 o 
   3  28  -1      340.97      443.24     26.00 o 
   4  28  -1       74.42       21.26     18.04 o 
   5  28  -1       19.62        8.20     22.61 o 
   6  28  -1       77.67      110.54     25.74 o 
   7  28  -1        0.55        8.70     23.13 o 
   8  28  -1       31.64       56.61     44.12 o 
   0  29  -1      252.27      246.30     34.90 o 
   1  29  -1      573.15      506.95     77.65 o 
   2  29  -1       34.19       14.33     16.49 o 
   3  29  -1      365.44      434.71     30.39 o 
   4  29  -1       41.61       47.22     19.58 o 
   5  29  -1      192.04      123.19     32.34 o 
   6  29  -1      365.73      478.12     39.64 o 
   7  29  -1       41.02       42.94     33.94 o 
   8  29  -1       11.53      -16.67     33.99 o 
   1  30  -1      836.12      571.23     63.40 o 
   2  30  -1      280.24      248.98     26.14 o 
   3  30  -1      779.92      879.13     51.58 o 
   4  30  -1       55.00       45.25     20.38 o 
   5  30  -1        0.53       19.31     13.24 o 
   6  30  -1       15.95       11.62     25.06 o 
   7  30  -1       12.79       12.48     25.36 o 
   8  30  -1      124.46      117.65     41.83 o 
   0  31  -1      523.92      757.71     53.35 o 
   1  31  -1      456.61      404.48     64.58 o 
   2  31  -1      159.37      151.03     21.56 o 
   3  31  -1       21.87       21.81     22.36 o 
   4  31  -1       23.32       45.39     28.83 o 
   5  31  -1       13.20       11.33     24.07 o 
   6  31  -1       29.43       58.34     39.03 o 
   7  31  -1       87.80      153.31     30.07 o 
   1  32  -1      296.91      247.12     29.52 o 
   2  32  -1        2.52        7.21     18.96 o 
   3  32  -1       53.14      115.04     24.95 o 
   4  32  -1       24.22       40.62     35.16 o 
   5  32  -1       80.54       16.18     28.11 o 
   6  32  -1        5.15       23.19     27.40 o 
   7  32  -1      137.42      216.61     46.48 o 
   0  33  -1      101.88       44.99     27.69 o 
   1  33  -1       23.94       37.31     24.46 o 
   2  33  -1       54.08       43.07     28.76 o 
   3  33  -1       70.69       69.07     23.93 o 
   4  33  -1       76.83       45.29     29.95 o 
   5  33  -1       51.19       21.56     31.55 o 
   6  33  -1       51.41       44.93     33.17 o 
   1  34  -1       19.16       25.07     24.93 o 
   2  34  -1      145.11      213.90     30.23 o 
   3  34  -1       36.95        2.65     32.95 o 
   4  34  -1        6.78       69.19     72.55 o 
   5  34  -1       62.48       20.54     32.18 o 
   6  34  -1      112.09      138.70     36.80 o 
   0  35  -1       28.32       15.14     29.87 o 
   1  35  -1       44.99       19.71     16.88 o 
   2  35  -1       77.69      100.02     26.98 o 
   3  35  -1        2.31      -14.48     40.19 o 
   4  35  -1       58.85       93.50     35.31 o 
   5  35  -1      175.25      241.56     93.48 o 
   1  36  -1       11.26       33.61     25.89 o 
   2  36  -1       20.21       36.84     25.80 o 
   3  36  -1       67.74      106.62     28.46 o 
   4  36  -1       53.92      123.82     36.07 o 
   0  37  -1        2.72      -20.04     40.08 o 
   1  37  -1        8.64      -13.02     26.04 o 
   2  37  -1       32.00       49.63     37.86 o 
   3  37  -1       45.80       38.31     27.72 o 
   1  38  -1       37.23       40.91     27.18 o 
   2  38  -1        7.92      -13.90     27.80 o 
   2   0   0    21074.31    23623.11   1686.93 o 
   4   0   0    25843.56    29763.25   2122.36 o 
   6   0   0     3814.19     3723.13    195.91 o 
   8   0   0     1086.45     1149.74     67.41 o 
  10   0   0     2083.11     2245.82    181.98 o 
  12   0   0     1960.70     1821.78    200.00 o 
   1   1   0     2752.50     2493.60    106.85 o 
   2   1   0    11921.46    11967.85    616.27 o 
   3   1   0    59566.57    65158.30   2718.12 o 
   4   1   0      599.15      829.49     37.52 o 
   5   1   0      672.96      617.17     45.13 o 
   6   1   0      462.78      444.56     23.67 o 
   7   1   0      144.55      143.75     12.31 o 
   8   1   0     1624.62     1638.40     64.59 o 
   9   1   0     8242.38     8569.41    316.49 o 
  10   1   0      472.20      643.10     47.79 o 
  11   1   0      451.13      559.88     72.19 o 
  12   1   0       24.77        9.84     50.96 o 
  13   1   0        7.73      -17.41     39.07 o 
   0   2   0       55.18       -0.41      0.83 o 
   1   2   0      205.04      236.30      9.54 o 
   2   2   0    35089.53    36252.02   1658.47 o 
   3   2   0      746.17      832.30     45.69 o 
   4   2   0      305.92      294.41     18.98 o 
   5   2   0      447.55      573.94     27.98 o 
   6   2   0    10321.78    10516.61    441.60 o 
   7   2   0       10.26       25.97     10.61 o 
   8   2   0     1280.61     1107.80     46.02 o 
   9   2   0      561.67      458.13     24.97 o 
  10   2   0      483.95      435.62     39.00 o 
  11   2   0      524.44      471.54     42.92 o 
  12   2   0     1074.69     1047.20    144.07 o 
  13   2   0       12.89      -19.02     38.04 o 
   1   3   0     2161.77     1979.12     72.86 o 
   2   3   0     3199.92     3122.24    131.85 o 
   3   3   0    27366.94    30296.90   1264.95 o 
   4   3   0     4734.05     5188.56    269.31 o 
   5   3   0     1013.81     1012.54     56.03 o 
   6   3   0        7.09       39.08     14.83 o 
   7   3   0       24.73       31.45     10.58 o 
   8   3   0     2349.16     2526.48    110.69 o 
   9   3   0      729.59      628.09     27.40 o 
  10   3   0      319.52      460.26     26.64 o 
  11   3   0      234.05      187.22     29.92 o 
  12   3   0       15.48      -11.11     31.70 o 
  13   3   0      268.63      338.27     65.82 o 
   0   4   0     7073.25     6887.16    403.28 o 
   1   4   0    39070.75    40517.44   1369.89 o 
   2   4   0     8117.02     8059.54    337.38 o 
   3   4   0    14655.45    15981.43    668.02 o 
   4   4   0      215.14      169.83     15.25 o 
   5   4   0     1884.55     1952.04     84.67 o 
   6   4   0     9211.20     9279.87    480.76 o 
   7   4   0      950.56     1009.71     47.62 o 
   8   4   0      168.55      151.78     16.01 o 
   9   4   0      488.05      392.80     24.77 o 
  10   4   0      137.10      162.35     17.89 o 
  11   4   0      393.88      435.34     35.92 o 
  12   4   0      349.42      394.02     47.38 o 
   1   5   0     1308.13     1215.25     38.68 o 
   2   5   0    38156.23    40325.41   1681.74 o 
   3   5   0      935.30      747.04     33.39 o 
   4   5   0    13729.04    16447.05    687.96 o 
   5   5   0      110.99      190.91     12.85 o 
   6   5   0      142.37      193.91     14.36 o 
   7   5   0        8.30        2.93      7.20 o 
   8   5   0      620.71      573.17     43.97 o 
   9   5   0      654.18      667.99     37.03 o 
  10   5   0      944.25      765.53     37.08 o 
  11   5   0       99.97      152.80     26.00 o 
  12   5   0        2.36       29.49     35.79 o 
   0   6   0     1438.81     2600.56    153.52 o 
   1   6   0    26214.17    28381.66    920.90 o 
   2   6   0    15221.06    17824.28    679.19 o 
   3   6   0     2595.71     2969.24    125.57 o 
   4   6   0     6132.29     6622.54    278.67 o 
   5   6   0    41429.78    48328.70   2015.80 o 
   6   6   0     5756.28     5499.03    232.51 o 
   7   6   0    10044.49    10630.95    446.93 o 
   8   6   0      118.24       93.26     12.44 o 
   9   6   0      241.53      196.87     21.75 o 
  10   6   0       33.38       69.66     15.36 o 
  11   6   0      415.83      485.82     50.49 o 
  12   6   0      385.96      363.54     93.63 o 
   1   7   0     1078.50     1662.00     55.65 o 
   2   7   0     4043.03     4335.83    133.21 o 
   3   7   0    14868.74    15905.72    664.72 o 
   4   7   0      623.02      495.44     27.30 o 
   5   7   0       22.35       26.54      7.81 o 
   6   7   0      146.43      135.28     12.27 o 
   7   7   0      273.89      270.62     21.28 o 
   8   7   0     1468.82     1419.24     81.87 o 
   9   7   0       23.15       12.44     13.83 o 
  10   7   0     1713.88     1829.15     77.78 o 
  11   7   0       35.29       37.57     32.10 o 
  12   7   0       12.90       67.86     36.00 o 
   0   8   0     3693.04     2830.98    134.62 o 
   1   8   0    50924.43    52914.79   1714.77 o 
   2   8   0      170.49      101.86      6.21 o 
   3   8   0      952.46      862.98     35.35 o 
   4   8   0     2901.11     3146.25    133.61 o 
   5   8   0      163.84       77.95     12.73 o 
   6   8   0      155.95      193.34     14.39 o 
   7   8   0      942.06      906.82     34.43 o 
   8   8   0      114.78       99.70     16.08 o 
   9   8   0       14.30       18.28     14.76 o 
  10   8   0       68.04       74.27     17.84 o 
  11   8   0      757.62      814.13     45.69 o 
  12   8   0       38.68       -4.28     47.59 o 
   1   9   0       35.38       55.34      4.93 o 
   2   9   0    15864.08    17259.04    529.69 o 
   3   9   0     3644.51     5050.90    171.49 o 
   4   9   0     4511.18     3991.08    123.37 o 
   5   9   0     1596.50     1849.97     74.34 o 
   6   9   0      284.72      333.61     16.99 o 
   7   9   0      750.98      792.82     32.37 o 
   8   9   0     3447.58     3414.37    134.31 o 
   9   9   0      132.31      126.90     17.09 o 
  10   9   0     1214.62     1160.25     54.46 o 
  11   9   0       64.98       12.95     22.92 o 
  12   9   0       35.26       26.19     35.14 o 
   0  10   0     1217.97      986.79     47.76 o 
   1  10   0      366.82      337.35     13.57 o 
   2  10   0     9055.34     8900.42    302.88 o 
   3  10   0     3763.66     3893.71    133.19 o 
   4  10   0     3254.97     3710.50    127.16 o 
   5  10   0     4523.38     4841.25    165.37 o 
   6  10   0      793.93     1050.25     39.85 o 
   7  10   0     2123.22     2089.41     86.04 o 
   8  10   0       99.00      124.05     15.95 o 
   9  10   0       28.72       33.29     15.25 o 
  10  10   0      117.73      140.11     19.38 o 
  11  10   0      874.75      942.10     77.75 o 
  12  10   0      127.74      224.38     44.93 o 
   1  11   0     2925.92     2824.28     88.24 o 
   2  11   0      474.38      340.58     13.52 o 
   3  11   0      162.15      179.01      9.94 o 
   4  11   0      720.00      601.31     24.05 o 
   5  11   0     2082.20     2132.07     74.89 o 
   6  11   0       63.60       62.06      8.74 o 
   7  11   0     1245.42     1193.80     52.98 o 
   8  11   0     2002.84     1859.24     78.22 o 
   9  11   0        8.54       20.80     15.45 o 
  10  11   0      434.10      393.29     27.87 o 
  11  11   0       48.59      110.51     26.63 o 
  12  11   0       86.57      107.75     62.77 o 
   0  12   0     2014.30     1945.53     90.93 o 
   1  12   0    20018.19    20392.17    624.74 o 
   2  12   0     9830.07    10475.40    322.71 o 
   3  12   0     4744.42     5177.81    175.93 o 
   4  12   0       49.21       48.28      7.43 o 
   5  12   0      112.12       67.62      8.35 o 
   6  12   0      623.08      543.15     23.46 o 
   7  12   0        4.38       21.39     12.49 o 
   8  12   0      216.86      178.21     22.36 o 
   9  12   0      272.80      241.60     21.27 o 
  10  12   0       51.92      106.83     23.97 o 
  11  12   0      366.38      372.31     53.21 o 
  12  12   0      264.94      287.21     72.09 o 
   1  13   0     6447.92     6655.54    228.08 o 
   2  13   0      442.64      433.13     16.81 o 
   3  13   0      213.33      174.21     10.34 o 
   4  13   0      333.75      259.06     13.59 o 
   5  13   0     1425.84     1387.10     50.89 o 
   6  13   0       72.10       84.24     13.28 o 
   7  13   0     1600.71     1526.86     65.61 o 
   8  13   0      482.24      491.39     38.06 o 
   9  13   0      352.75      363.10     25.69 o 
  10  13   0       58.07      127.23     27.79 o 
  11  13   0      148.73      161.84     28.71 o 
  12  13   0       39.13       44.43     36.45 o 
   0  14   0      268.58      262.41     17.01 o 
   1  14   0     9892.50    11179.58    357.48 o 
   2  14   0     7109.14     7839.49    240.83 o 
   3  14   0      743.76      707.43     27.95 o 
   4  14   0      673.53      674.33     27.34 o 
   5  14   0     1136.54     1072.43     40.68 o 
   6  14   0     2901.42     2943.61    118.36 o 
   7  14   0       22.58       22.41     12.99 o 
   8  14   0      507.38      455.41     27.09 o 
   9  14   0      125.11      126.34     18.97 o 
  10  14   0      315.45      261.40     29.89 o 
  11  14   0      353.15      411.52     37.84 o 
  12  14   0      121.07      138.00     40.25 o 
   1  15   0    11677.81    13407.54    427.32 o 
   2  15   0      271.02      414.49     17.78 o 
   3  15   0      537.36      503.07     19.82 o 
   4  15   0      840.52      768.19     30.52 o 
   5  15   0      162.37      157.74     12.02 o 
   6  15   0      417.92      404.18     23.81 o 
   7  15   0     1613.94     1614.24     67.84 o 
   8  15   0      991.59      911.49     43.71 o 
   9  15   0     1652.83     1413.22     62.56 o 
  10  15   0        7.50       43.92     45.34 o 
  11  15   0      629.78      641.75     46.97 o 
  12  15   0      241.83      194.08     42.31 o 
   0  16   0    11289.93    10884.30    492.87 o 
   1  16   0     4199.03     4347.92    140.59 o 
   2  16   0     2365.34     2067.97     70.65 o 
   3  16   0      240.77      200.64     11.48 o 
   4  16   0      161.97      198.25     12.63 o 
   5  16   0       68.87       68.12      9.76 o 
   6  16   0      840.95      667.29     33.38 o 
   7  16   0       31.78       33.96     14.76 o 
   8  16   0      261.26      296.86     22.80 o 
   9  16   0      252.17      279.02     33.83 o 
  10  16   0      505.58      365.52     43.26 o 
  11  16   0      108.03      188.42     35.35 o 
   1  17   0      488.60      593.24     23.21 o 
   2  17   0     3604.33     3887.69    144.99 o 
   3  17   0     4420.02     3968.64    125.06 o 
   4  17   0      170.19      209.03     22.03 o 
   5  17   0      820.51      705.47     36.38 o 
   6  17   0      330.72      278.62     20.35 o 
   7  17   0       29.47       36.86     14.85 o 
   8  17   0        0.04        7.61     15.14 o 
   9  17   0       54.66       54.59     23.80 o 
  10  17   0       63.99       25.39     24.05 o 
  11  17   0      164.42      114.21     39.68 o 
   0  18   0       75.70       92.04     16.30 o 
   1  18   0     4034.26     3981.45    129.48 o 
   2  18   0     2682.97     2610.50     99.33 o 
   3  18   0      258.88      283.15     14.61 o 
   4  18   0     1882.21     2007.22     71.58 o 
   5  18   0      187.87      181.33     17.13 o 
   6  18   0     2626.51     2885.93    115.46 o 
   7  18   0        0.27       -6.93     13.85 o 
   8  18   0      277.94      249.04     22.46 o 
   9  18   0       86.76      111.47     28.47 o 
  10  18   0       34.03       50.99     27.47 o 
  11  18   0      160.32      152.17     38.52 o 
   1  19   0        9.18       23.72      8.82 o 
   2  19   0       49.92       63.96     10.06 o 
   3  19   0      120.30      170.35     13.30 o 
   4  19   0      876.41      832.11     33.94 o 
   5  19   0      113.49      162.89     16.97 o 
   6  19   0      537.71      616.62     32.55 o 
   7  19   0      180.85      178.40     19.52 o 
   8  19   0      124.93       83.71     18.22 o 
   9  19   0      433.05      486.57     47.23 o 
  10  19   0       93.50       64.09     35.38 o 
  11  19   0       27.20       65.75     37.40 o 
   0  20   0      346.85      419.74     26.39 o 
   1  20   0      107.39      125.66     11.25 o 
   2  20   0      153.07      179.18     18.41 o 
   3  20   0       83.92       99.48     12.15 o 
   4  20   0        5.88        1.01     11.44 o 
   5  20   0     3123.40     2986.11    120.47 o 
   6  20   0       36.95       46.23     23.73 o 
   7  20   0        2.07        7.31     16.24 o 
   8  20   0        1.73       33.73     17.27 o 
   9  20   0      283.32      303.66     32.46 o 
  10  20   0       23.78       22.26     33.29 o 
  11  20   0      121.29      134.31     40.48 o 
   1  21   0     1248.92     1385.64     51.91 o 
   2  21   0      243.05      163.27     14.08 o 
   3  21   0     1542.74     1672.61     64.77 o 
   4  21   0     3705.19     3560.08    141.01 o 
   5  21   0      343.13      340.63     27.83 o 
   6  21   0      273.84      263.65     21.89 o 
   7  21   0       11.92        4.54     16.39 o 
   8  21   0      382.17      295.89     25.60 o 
   9  21   0       16.52       36.69     33.45 o 
  10  21   0        2.75       27.06     34.71 o 
   0  22   0     3548.17     2935.82    139.68 o 
   1  22   0      118.59      101.98     13.77 o 
   2  22   0      321.79      271.76     16.83 o 
   3  22   0       47.58       47.63     10.76 o 
   4  22   0     2812.18     3227.70    128.45 o 
   5  22   0      187.96      178.15     22.41 o 
   6  22   0      929.76     1059.49     58.78 o 
   7  22   0        3.16       39.22     20.47 o 
   8  22   0      152.83      172.67     25.35 o 
   9  22   0       58.96       77.38     35.59 o 
  10  22   0       43.26       81.68     43.19 o 
   1  23   0      499.37      389.16     20.81 o 
   2  23   0        8.76       30.38     14.70 o 
   3  23   0      336.00      184.34     16.90 o 
   4  23   0     1738.54     1460.68     75.16 o 
   5  23   0      318.32      243.86     25.03 o 
   6  23   0        9.91        6.78     18.51 o 
   7  23   0      199.54      284.61     28.18 o 
   8  23   0      424.90      448.41     47.05 o 
   9  23   0      131.41      190.55     40.63 o 
  10  23   0      112.07      188.21     43.15 o 
   0  24   0     3354.24     4004.96    185.91 o 
   1  24   0     1390.70     1655.87     61.54 o 
   2  24   0     1870.84     1987.96     72.90 o 
   3  24   0       73.83       58.38     11.82 o 
   4  24   0     1658.41     1448.28     75.13 o 
   5  24   0       78.06       96.73     20.87 o 
   6  24   0      315.26      151.81     23.22 o 
   7  24   0       15.97       16.00     21.72 o 
   8  24   0      222.59      203.47     38.43 o 
   9  24   0       39.60       -8.53     33.39 o 
  10  24   0        9.35       -4.56     37.38 o 
   1  25   0      197.40      164.07     15.23 o 
   2  25   0      446.78      422.60     22.95 o 
   3  25   0      112.49      198.52     16.89 o 
   4  25   0      184.77      200.07     23.55 o 
   5  25   0        2.07        6.49     19.33 o 
   6  25   0        0.75        5.67     19.90 o 
   7  25   0        0.18       16.33     22.12 o 
   8  25   0        7.18      -14.53     29.06 o 
   9  25   0       33.48       75.62     35.72 o 
   0  26   0      265.22      184.91     28.11 o 
   1  26   0        1.78       -2.55     12.11 o 
   2  26   0        9.24        9.03     12.98 o 
   3  26   0        5.67       24.13     13.52 o 
   4  26   0        3.31       18.01     18.82 o 
   5  26   0       62.77       97.14     23.01 o 
   6  26   0      290.55      305.93     37.29 o 
   7  26   0      205.75      226.29     28.70 o 
   8  26   0       25.54       49.46     34.94 o 
   9  26   0       34.09       68.94     36.84 o 
   1  27   0      187.06      161.67     16.47 o 
   2  27   0       15.44       57.04     14.57 o 
   3  27   0      326.04      371.59     29.54 o 
   4  27   0        4.46       55.40     26.69 o 
   5  27   0        0.46       12.40     20.61 o 
   6  27   0      118.89       99.42     24.14 o 
   7  27   0      224.73      164.63     36.04 o 
   8  27   0       12.10       -2.36     32.94 o 
   9  27   0       38.25       82.91     37.94 o 
   0  28   0     2108.57     1631.19    114.55 o 
   1  28   0     1412.38     1689.95     64.66 o 
   2  28   0        0.64       -6.90     13.79 o 
   3  28   0      120.30      154.56     20.66 o 
   4  28   0      597.82      495.13     42.96 o 
   5  28   0      134.98       67.79     26.33 o 
   6  28   0       82.35       26.02     23.52 o 
   7  28   0      215.65      355.13     45.79 o 
   8  28   0       13.00      -10.85     35.36 o 
   9  28   0      233.87      202.25     47.02 o 
   1  29   0        4.28       43.03     16.76 o 
   2  29   0      872.07     1102.20     45.99 o 
   3  29   0      282.16      300.65     25.36 o 
   4  29   0      887.43     1014.39     67.78 o 
   5  29   0        8.90       33.87     22.89 o 
   6  29   0       69.49       82.55     26.16 o 
   7  29   0       84.97       97.22     36.36 o 
   8  29   0      227.83      143.39     41.90 o 
   0  30   0      376.57      512.79     66.34 o 
   1  30   0      717.13      574.57     35.66 o 
   2  30   0      213.68      167.95     20.34 o 
   3  30   0      432.24      544.17     34.15 o 
   4  30   0        4.67       56.69     22.68 o 
   5  30   0      286.15      472.84     37.84 o 
   6  30   0      123.28      109.06     27.85 o 
   7  30   0      133.34      195.88     44.14 o 
   8  30   0      143.61      205.04     73.02 o 
   1  31   0      102.50      130.72     20.61 o 
   2  31   0       47.25      -14.16     28.33 o 
   3  31   0      109.37       67.12     22.20 o 
   4  31   0       47.37       -6.11     22.91 o 
   5  31   0       16.42       16.38     37.01 o 
   6  31   0        1.29      -13.57     27.15 o 
   7  31   0       48.47       47.19     39.65 o 
   0  32   0      359.80      428.53     41.34 o 
   1  32   0      337.99      484.34     30.52 o 
   2  32   0        6.48       19.10     33.80 o 
   3  32   0       93.29      141.05     26.06 o 
   4  32   0       42.25       56.16     25.79 o 
   5  32   0        0.90        2.27     35.11 o 
   6  32   0        0.97      -15.34     34.26 o 
   7  32   0        0.75       -1.30     74.42 o 
   1  33   0        5.85       14.50     26.82 o 
   2  33   0       54.52       63.58     24.24 o 
   3  33   0       75.81       74.72     25.84 o 
   4  33   0       12.47      -14.46     28.91 o 
   5  33   0       34.14       38.56     19.77 o 
   6  33   0        0.59       26.27     39.91 o 
   0  34   0       15.84        5.65     28.28 o 
   1  34   0       14.88       11.04     19.78 o 
   2  34   0      172.89      196.86     28.96 o 
   3  34   0      153.21      208.12     62.71 o 
   4  34   0       47.51       40.28     30.48 o 
   5  34   0        1.21       -0.93     31.92 o 
   6  34   0       17.75       65.13     39.13 o 
   1  35   0        0.63       19.03     24.89 o 
   2  35   0        0.31        7.79     24.57 o 
   3  35   0        7.32      -15.24     30.48 o 
   4  35   0       39.35        2.48     32.07 o 
   5  35   0        1.75       25.90     32.69 o 
   0  36   0       87.65      224.74     47.28 o 
   1  36   0      121.56      190.23     29.99 o 
   2  36   0       93.29      135.26     28.14 o 
   3  36   0        1.99       57.22     35.37 o 
   4  36   0        5.92       -9.11     31.04 o 
   1  37   0        2.26       17.59     31.16 o 
   2  37   0       14.15       25.78     26.46 o 
   3  37   0      129.71      267.82     49.77 o 
   0  38   0        4.48       97.57     50.54 o 
   1  38   0        9.62       50.45     27.50 o 
   2  38   0        1.84       35.88     27.64 o 
   6   0   1     1802.78     2006.87    162.51 o 
   8   0   1     6702.44     6803.54    493.12 o 
  10   0   1     1860.61     1526.27    101.56 o 
  12   0   1       16.08        4.14     49.41 o 
   1   1   1     7895.13     7972.16    348.90 o 
   3   1   1     5096.34     6007.98    518.29 o 
   5   1   1     6510.15     7387.19    650.87 o 
   6   1   1       25.35       36.25     15.85 o 
   7   1   1     4507.07     4715.47    343.56 o 
   8   1   1      596.28      504.37     34.16 o 
   9   1   1      477.13      566.00     38.47 o 
  10   1   1      173.85      153.49     20.36 o 
  11   1   1      825.98      892.04    105.54 o 
  12   1   1      124.56      135.00     40.13 o 
  13   1   1      623.33      677.74    110.83 o 
   1   2   1    15514.79    16282.71    792.09 o 
   3   2   1    11267.37    12977.17    767.22 o 
   4   2   1    10552.63    10623.70    802.81 o 
   5   2   1     1631.56     1721.00    126.15 o 
   6   2   1     1374.45     1565.95    121.60 o 
   7   2   1      592.74      546.46     47.13 o 
   9   2   1     1007.35      973.61     60.06 o 
  10   2   1      733.81      828.12     51.16 o 
  11   2   1       45.13        8.95     23.48 o 
  12   2   1      219.28      138.27     41.60 o 
  13   2   1       73.43       31.08     39.97 o 
   0   3   1    15672.85    14335.73   1304.11 o 
   1   3   1     4071.32     3924.68    153.39 o 
   2   3   1    23632.05    25997.40   1426.77 o 
   3   3   1      154.94      116.42     17.30 o 
   4   3   1     2500.44     2594.00    132.01 o 
   5   3   1     1743.58     1609.49     97.05 o 
   6   3   1     5145.30     5393.57    426.42 o 
   7   3   1     2326.72     2189.60    143.71 o 
   8   3   1      103.77      100.37     20.01 o 
   9   3   1      184.89      147.00     20.74 o 
  10   3   1      253.89      273.11     26.11 o 
  11   3   1      392.71      409.17     36.50 o 
  12   3   1      510.90      475.84     59.43 o 
   1   4   1     2130.93     2285.60     95.20 o 
   2   4   1    19200.12    20843.78   1113.35 o 
   3   4   1     2241.89     2746.31    171.67 o 
   4   4   1     4401.82     5092.27    582.92 o 
   5   4   1     1210.25     1240.24     68.67 o 
   6   4   1       94.39       82.19     15.52 o 
   7   4   1      224.17      248.02     41.79 o 
   8   4   1      742.15      630.51     43.82 o 
   9   4   1     2055.82     1760.35    161.94 o 
  10   4   1     1870.79     1560.82     86.73 o 
  11   4   1      141.76       70.13     25.36 o 
  12   4   1       91.02      126.40     40.75 o 
   0   5   1    67739.09    69430.27   4152.91 o 
   1   5   1      722.44      669.92     48.30 o 
   2   5   1    17705.39    19870.06   1628.10 o 
   3   5   1     2824.19     2810.79    190.08 o 
   4   5   1      310.79      312.46     20.06 o 
   5   5   1     1745.43     1701.55     95.71 o 
   6   5   1     1742.72     1910.77    110.52 o 
   7   5   1     2770.06     2728.01    155.69 o 
   8   5   1       54.65       80.37     18.92 o 
   9   5   1       60.55       91.68     23.13 o 
  10   5   1      403.13      401.67     41.40 o 
  11   5   1       90.12       74.13     26.69 o 
  12   5   1      775.65      745.72     79.19 o 
   1   6   1     9791.11    10712.46    638.85 o 
   2   6   1     4629.10     4381.65    284.80 o 
   3   6   1     9657.03    10594.46    583.53 o 
   4   6   1     3265.22     2959.49    172.26 o 
   5   6   1     2004.13     1991.42    103.09 o 
   6   6   1      200.94      208.31     21.44 o 
   7   6   1     1481.66     1596.93    103.78 o 
   8   6   1     1332.13     1304.66     94.39 o 
   9   6   1     2082.84     2300.52    142.71 o 
  10   6   1      465.97      391.00     72.50 o 
  11   6   1      295.76      429.54     45.99 o 
  12   6   1        2.73       -1.88     36.29 o 
   0   7   1    15210.44    16001.77    908.44 o 
   1   7   1    20573.37    20674.03    720.90 o 
   2   7   1     5556.08     5826.64    224.16 o 
   3   7   1     4906.99     5262.77    278.45 o 
   4   7   1     1524.03     1532.34    108.43 o 
   5   7   1     2240.96     2153.83    105.96 o 
   6   7   1     6401.41     6407.31    362.37 o 
   7   7   1      254.03      263.01     36.46 o 
   8   7   1      487.67      465.59     40.05 o 
   9   7   1       34.42       56.33     36.15 o 
  10   7   1      298.30      252.52     59.45 o 
  11   7   1       77.10       79.31     21.15 o 
  12   7   1      471.84      580.44     93.11 o 
   1   8   1     1981.35     1947.99     59.91 o 
   2   8   1     5438.84     5351.34    237.26 o 
   4   8   1     5309.37     5695.76    318.77 o 
   5   8   1      113.78       76.14     13.96 o 
   6   8   1      380.22      390.07     36.92 o 
   7   8   1     1865.53     1842.02    114.50 o 
   8   8   1       76.41       55.23     18.65 o 
   9   8   1     2718.40     2121.82    235.43 o 
  10   8   1       26.52       30.35     45.16 o 
  11   8   1      490.13      366.45     33.95 o 
  12   8   1        2.19       11.39     50.13 o 
   0   9   1    18406.72    19557.06   1465.38 o 
   1   9   1    10550.72    11560.78    383.85 o 
   2   9   1     6918.51     7470.93    329.87 o 
   3   9   1     2253.08     2279.53    121.82 o 
   4   9   1      365.61      459.02     30.36 o 
   5   9   1      643.55      606.91     47.70 o 
   6   9   1     3184.69     3099.89    217.03 o 
   7   9   1      108.65      102.69     32.16 o 
   8   9   1       29.21       36.57     32.57 o 
   9   9   1      280.96      255.15     29.10 o 
  10   9   1      152.50      181.38     25.89 o 
  11   9   1       90.82      114.32     26.01 o 
  12   9   1      546.56      366.35     80.48 o 
   1  10   1     5251.83     5571.82    196.71 o 
   2  10   1     3270.22     4015.15    196.64 o 
   3  10   1     8463.75     8261.50    385.62 o 
   4  10   1     2745.25     3215.94    181.54 o 
   5  10   1     2051.92     2039.96    105.64 o 
   6  10   1      440.80      397.08     35.37 o 
   7  10   1      535.74      454.28     45.88 o 
   8  10   1      278.60      316.84     29.42 o 
   9  10   1     1523.39     1526.06     98.61 o 
  10  10   1       10.39        8.45     21.75 o 
  11  10   1       43.62       81.69     24.89 o 
  12  10   1       66.47       30.62     37.71 o 
   0  11   1     2870.72     2385.44    177.84 o 
   1  11   1     5758.81     5625.24    195.91 o 
   2  11   1      358.68      232.33     14.98 o 
   3  11   1     7450.59     8135.76    372.03 o 
   4  11   1     3142.62     2955.39    165.84 o 
   5  11   1     3362.17     3925.49    250.08 o 
   6  11   1     4797.55     4320.69    254.06 o 
   7  11   1     2075.42     2058.08    139.74 o 
   8  11   1       75.56       63.31     19.79 o 
   9  11   1      294.03      268.17     26.96 o 
  10  11   1      181.55      149.59     26.13 o 
  11  11   1       30.48       43.44     24.92 o 
  12  11   1      664.82      670.46     50.23 o 
   1  12   1     2136.10     2077.74     61.85 o 
   2  12   1      866.52      828.60     42.18 o 
   3  12   1     6696.40     6280.47    279.49 o 
   4  12   1      297.13      369.43     29.08 o 
   5  12   1     2493.62     2329.78    142.74 o 
   6  12   1       96.91      122.81     19.42 o 
   7  12   1      598.15      574.84     58.57 o 
   8  12   1       98.75      114.10     25.12 o 
   9  12   1      229.86      146.05     22.75 o 
  10  12   1      671.11      621.89     43.57 o 
  11  12   1       44.32       38.78     25.31 o 
  12  12   1       20.53       42.43     34.89 o 
   0  13   1     6003.69     7170.26    432.77 o 
   1  13   1    15245.34    16031.79    516.37 o 
   2  13   1     1178.02     1241.39     56.24 o 
   3  13   1     1979.56     2059.89     92.25 o 
   4  13   1     2695.23     2514.42    103.17 o 
   5  13   1     2848.39     2755.87    159.09 o 
   6  13   1     2769.79     2570.17    146.01 o 
   7  13   1       93.81      114.20     23.30 o 
   8  13   1      672.96      631.49     33.45 o 
   9  13   1       12.29      -12.97     25.93 o 
  10  13   1       19.26       31.27     22.90 o 
  11  13   1      281.02      325.95     34.78 o 
  12  13   1      141.19       58.91     29.48 o 
   1  14   1      650.22      804.40     28.04 o 
   2  14   1     5297.57     5694.37    175.40 o 
   3  14   1     5457.04     6107.71    287.94 o 
   4  14   1     3975.19     4031.59    203.41 o 
   5  14   1      193.46      170.14     32.00 o 
   6  14   1       43.62       57.89     16.88 o 
   7  14   1      166.02      123.01     15.21 o 
   8  14   1      868.24      749.69     37.56 o 
   9  14   1       48.04       56.45     20.66 o 
  10  14   1      359.61      460.20     37.03 o 
  11  14   1      127.29       95.80     29.68 o 
  12  14   1        5.82       -5.24     27.82 o 
   0  15   1    22868.02    25074.20   1427.71 o 
   1  15   1     1291.15     1301.56     47.68 o 
   2  15   1     1403.06     1209.09     35.99 o 
   3  15   1     2204.85     2215.28     81.77 o 
   4  15   1     1152.51     1133.27     43.07 o 
   5  15   1     3540.24     3758.47    159.86 o 
   6  15   1      497.69      417.29     26.36 o 
   7  15   1     1974.39     1797.80     69.83 o 
   8  15   1      367.96      383.43     25.65 o 
   9  15   1      200.93      152.65     25.87 o 
  10  15   1      116.57      127.75     26.83 o 
  11  15   1      649.50      679.68     48.33 o 
  12  15   1       33.06       91.46     57.79 o 
   1  16   1      761.49      917.63     31.40 o 
   2  16   1     1610.92     1601.00     48.95 o 
   3  16   1     4563.79     4647.51    161.27 o 
   4  16   1      864.65      777.16     28.31 o 
   5  16   1      317.72      349.44     20.76 o 
   6  16   1      397.17      407.83     24.53 o 
   7  16   1      606.77      660.71     33.92 o 
   8  16   1     1383.84     1396.67     72.89 o 
   9  16   1      814.28      781.98     47.47 o 
  10  16   1      192.96      138.08     27.38 o 
  11  16   1       15.94       46.53     27.15 o 
   0  17   1     7564.52     9100.77    593.38 o 
   1  17   1     3126.24     2817.66     94.97 o 
   2  17   1     4893.91     5247.98    169.59 o 
   3  17   1     2141.41     2095.84     78.54 o 
   4  17   1      474.12      533.13     24.67 o 
   5  17   1      259.55      240.45     18.65 o 
   6  17   1      908.79     1008.68     47.58 o 
   7  17   1      494.14      459.17     24.95 o 
   8  17   1      565.41      484.07     45.10 o 
   9  17   1      197.47      212.92     28.99 o 
  10  17   1      121.09      120.65     29.56 o 
  11  17   1      676.07      585.26     46.10 o 
   1  18   1     1310.91     1245.04     45.19 o 
   2  18   1     2107.14     2140.90     76.10 o 
   3  18   1      101.77      138.66     12.03 o 
   4  18   1      229.91      217.93     15.94 o 
   5  18   1      769.65      651.05     33.00 o 
   6  18   1        8.79       24.72     13.78 o 
   7  18   1       66.15       36.00     15.06 o 
   8  18   1     1253.63     1388.74     77.97 o 
   9  18   1      147.31      153.05     26.78 o 
  10  18   1      108.49      165.24     53.79 o 
  11  18   1        5.40        2.45     26.07 o 
   0  19   1     3182.12     3373.62    207.72 o 
   1  19   1     4331.22     4951.76    149.29 o 
   2  19   1     1803.74     1838.25     57.92 o 
   3  19   1       60.11       58.73     10.07 o 
   4  19   1     1682.68     1649.67     58.68 o 
   5  19   1     1202.73     1204.30     61.20 o 
   6  19   1     1512.45     1402.14     64.59 o 
   7  19   1      351.73      339.38     23.10 o 
   8  19   1      306.68      309.82     31.31 o 
   9  19   1        7.74       -7.93     23.38 o 
  10  19   1       34.31       43.09     37.74 o 
  11  19   1      243.50      199.95     34.39 o 
   1  20   1      550.88      475.66     31.27 o 
   2  20   1      682.55      625.35     23.84 o 
   3  20   1       91.31       67.70     10.77 o 
   4  20   1      913.02      967.18     43.94 o 
   5  20   1      109.04       72.09     15.36 o 
   6  20   1      149.57      142.91     18.18 o 
   7  20   1       79.45       52.29     17.61 o 
   8  20   1      293.31      288.85     30.09 o 
   9  20   1      111.81      120.56     28.65 o 
  10  20   1      112.91      149.62     29.58 o 
  11  20   1        9.18       10.78     29.11 o 
   0  21   1     7857.46     7793.90    409.64 o 
   1  21   1      226.65      234.91     15.16 o 
   2  21   1     3216.06     3077.24    140.81 o 
   3  21   1      218.04      226.55     15.11 o 
   4  21   1      371.38      332.71     24.17 o 
   5  21   1     2247.46     2618.47    104.23 o 
   6  21   1      249.66      215.66     20.74 o 
   7  21   1      415.45      501.34     29.90 o 
   8  21   1      187.48      178.61     28.90 o 
   9  21   1       59.77       36.70     26.94 o 
  10  21   1       42.80       88.61     28.96 o 
   1  22   1      343.88      328.12     18.04 o 
   2  22   1     1154.46     1426.92     49.28 o 
   3  22   1      796.98      615.01     41.44 o 
   4  22   1     6238.22     6963.71    264.54 o 
   5  22   1      241.72      230.02     29.26 o 
   6  22   1       84.31       50.08     16.41 o 
   7  22   1      490.03      404.34     34.83 o 
   8  22   1       30.51       46.07     24.26 o 
   9  22   1      284.09      211.06     31.77 o 
  10  22   1      230.97      257.15     34.24 o 
   0  23   1      224.20      158.28     28.93 o 
   1  23   1     1202.83     1555.22     59.02 o 
   2  23   1      410.09      374.35     32.77 o 
   3  23   1      525.92      594.67     27.00 o 
   4  23   1     1358.43     1316.83     67.62 o 
   5  23   1      434.42      500.20     29.25 o 
   6  23   1      571.53      534.54     35.03 o 
   7  23   1      394.15      443.13     36.33 o 
   8  23   1       82.50       93.74     27.43 o 
   9  23   1       44.67       70.80     29.55 o 
  10  23   1       68.58       42.56     38.64 o 
   1  24   1      131.86      135.21     13.69 o 
   2  24   1      746.59      815.52     38.03 o 
   3  24   1       18.29       24.48     13.48 o 
   4  24   1      767.96      677.96     36.52 o 
   5  24   1      324.99      316.91     25.11 o 
   6  24   1       95.12       49.49     18.20 o 
   7  24   1      351.05      338.99     34.18 o 
   8  24   1       55.46       81.33     27.87 o 
   9  24   1       40.21      -11.17     27.11 o 
  10  24   1      152.24      184.96     33.39 o 
   0  25   1      724.19      571.15     96.79 o 
   1  25   1      269.12      206.55     23.75 o 
   2  25   1      694.76      689.32     28.10 o 
   3  25   1      267.87      352.53     50.57 o 
   4  25   1      940.02      985.24     47.46 o 
   5  25   1      539.49      524.60     33.40 o 
   6  25   1     1188.62     1210.27     56.91 o 
   7  25   1      170.62      193.20     29.74 o 
   8  25   1       98.92       72.07     30.02 o 
   9  25   1        6.21       20.66     28.89 o 
   1  26   1      606.27      626.23     27.75 o 
   2  26   1        6.25       66.00     13.60 o 
   3  26   1     1020.83     1184.88     61.05 o 
   4  26   1      410.41      264.03     38.77 o 
   5  26   1      207.98      266.23     28.17 o 
   6  26   1        7.27       29.47     20.10 o 
   7  26   1      177.87      180.20     44.08 o 
   8  26   1       47.65       -3.43     34.34 o 
   9  26   1       28.52       31.98     34.98 o 
   0  27   1       71.67      133.68     30.11 o 
   1  27   1       26.75       35.23     14.06 o 
   2  27   1        8.64        6.02     13.11 o 
   3  27   1        5.08       26.91     18.33 o 
   4  27   1      125.23      115.48     23.12 o 
   5  27   1      182.31      111.25     23.09 o 
   6  27   1      309.67      467.61     48.47 o 
   7  27   1      178.65      219.02     39.02 o 
   8  27   1      109.47      154.63     46.87 o 
   9  27   1       41.22       51.86     74.57 o 
   1  28   1      470.32      495.06     25.07 o 
   2  28   1      219.27      215.28     18.02 o 
   3  28   1      362.33      451.59     39.39 o 
   4  28   1       55.15       61.87     21.73 o 
   5  28   1       23.43      -10.02     21.43 o 
   6  28   1       60.94       94.33     33.99 o 
   7  28   1        3.62       18.25     35.47 o 
   8  28   1       26.83       96.97     57.33 o 
   0  29   1      176.72      149.10     78.51 o 
   1  29   1      415.09      373.46     23.33 o 
   2  29   1       55.76       39.85     17.29 o 
   3  29   1      356.96      460.56     40.41 o 
   4  29   1       31.97       36.24     22.04 o 
   5  29   1      166.30      163.56     26.36 o 
   6  29   1      361.85      555.38     54.86 o 
   7  29   1       42.21       48.05     46.66 o 
   8  29   1        8.63       -6.59     34.74 o 
   1  30   1      824.96      611.40     30.30 o 
   2  30   1      321.09      244.17     23.74 o 
   3  30   1      723.53      853.52     52.07 o 
   4  30   1       25.73       38.13     22.61 o 
   5  30   1        0.47       19.93     23.49 o 
   6  30   1       24.31       -8.89     32.60 o 
   7  30   1       10.78       69.94     39.27 o 
   8  30   1      134.35      148.65     41.38 o 
   0  31   1      500.60      660.08     76.33 o 
   1  31   1      388.75      339.83     25.78 o 
   2  31   1      163.49      174.78     22.53 o 
   3  31   1        4.26       25.93     35.85 o 
   4  31   1       29.58        4.41     23.03 o 
   5  31   1       43.46        5.24     32.68 o 
   6  31   1       17.79       42.09     35.82 o 
   7  31   1       85.02        6.66     37.73 o 
   1  32   1      303.65      263.08     23.46 o 
   2  32   1        2.02       24.99     21.78 o 
   3  32   1       52.23      117.46     26.56 o 
   4  32   1       31.12       40.12     24.26 o 
   5  32   1       77.77       90.20     40.55 o 
   6  32   1        8.50       47.80     38.54 o 
   7  32   1      142.19      172.65     68.15 o 
   0  33   1      102.89       23.32     44.64 o 
   1  33   1       33.12      102.50     27.43 o 
   2  33   1       54.35       38.43     22.78 o 
   3  33   1       39.39       57.16     28.88 o 
   4  33   1       74.40       -3.35     13.34 o 
   5  33   1       63.91       58.08     37.73 o 
   6  33   1       45.72       55.40     39.13 o 
   1  34   1       22.04        8.91     28.56 o 
   2  34   1      134.51      135.59     51.11 o 
   3  34   1       42.96       57.65     30.15 o 
   4  34   1        9.94       19.97     35.16 o 
   5  34   1       61.16        3.02     56.91 o 
   6  34   1      114.14      141.55     42.69 o 
   0  35   1       25.19       22.01     15.73 o 
   1  35   1       45.00       55.77     26.18 o 
   2  35   1       64.50       47.08     31.83 o 
   3  35   1        9.68       26.53     37.80 o 
   4  35   1       58.79       65.56     50.65 o 
   5  35   1      162.65      199.07     58.52 o 
   1  36   1       13.68       30.71     26.72 o 
   2  36   1       18.83       85.47     33.65 o 
   3  36   1       59.25       66.96     41.22 o 
   4  36   1       50.31       89.49     56.66 o 
   0  37   1        7.20      -21.70     43.40 o 
   1  37   1        3.86       27.17     33.53 o 
   2  37   1       35.30       85.26     34.74 o 
   3  37   1       49.54       42.35     34.27 o 
   1  38   1       30.83       23.56     27.04 o 
   2  38   1        4.83        4.20     33.75 o 
   4   0   2    12070.49    13596.20   1205.30 o 
   6   0   2     3377.85     3571.48    332.99 o 
   8   0   2     4058.01     3985.35    227.03 o 
  10   0   2     1243.33      946.37    104.20 o 
  12   0   2      722.75      653.56    104.61 o 
   1   1   2    15786.00    17214.66    768.08 o 
   2   1   2     2729.62     2907.10    152.24 o 
   3   1   2    11344.71    11454.74    856.16 o 
   4   1   2     3181.69     3943.15    258.09 o 
   6   1   2      236.95      215.81     19.18 o 
   7   1   2     3116.89     3172.67    151.23 o 
   8   1   2     1334.49     1252.47     59.84 o 
   9   1   2     4410.53     4479.90    187.30 o 
  10   1   2       39.63      -13.24     26.49 o 
  11   1   2      444.88      440.15     59.30 o 
  12   1   2       27.17       66.39     39.07 o 
   1   2   2    19908.13    21527.12   1324.45 o 
   2   2   2    10897.69    11552.14    727.19 o 
   3   2   2     7713.49     8475.65    406.01 o 
   4   2   2     8901.11     9532.30    431.86 o 
   5   2   2     2084.88     2353.21    130.33 o 
   6   2   2    14603.10    15815.24    775.57 o 
   7   2   2     1307.50     1360.27     81.14 o 
   8   2   2      790.12      594.49     38.59 o 
   9   2   2      232.74      188.26     18.92 o 
  10   2   2      322.60      357.20     46.13 o 
  11   2   2        0.52      -20.43     40.86 o 
  12   2   2      789.74      799.28     78.25 o 
   1   3   2     5360.67     6008.50    435.59 o 
   3   3   2     7356.81     7518.66    332.75 o 
   4   3   2     3514.87     4031.35    181.88 o 
   5   3   2     1007.54     1015.32     47.04 o 
   6   3   2     1649.26     1675.59     86.74 o 
   7   3   2      175.56      164.75     16.06 o 
   8   3   2     1045.05     1162.99     60.88 o 
   9   3   2      872.74      831.78     45.60 o 
  10   3   2      632.28      611.97     41.16 o 
  11   3   2      108.01       55.95     33.66 o 
  12   3   2       24.57       -6.23     36.86 o 
   2   4   2     8949.22     9070.87    568.55 o 
   3   4   2     2488.55     2629.07    129.57 o 
   4   4   2     1249.95     1395.73     60.92 o 
   5   4   2     2485.34     2338.20    138.82 o 
   6   4   2     1419.34     1383.40     62.59 o 
   7   4   2     1591.19     1692.05     75.86 o 
   8   4   2      298.39      346.24     27.59 o 
   9   4   2      118.23      148.90     29.93 o 
  10   4   2      487.93      518.85     38.14 o 
  11   4   2      355.09      420.15     52.90 o 
  12   4   2      480.95      481.37     58.92 o 
   1   5   2     2136.56     2178.08    206.53 o 
   2   5   2      983.27     1380.24    113.95 o 
   3   5   2     8721.21     8463.45    420.40 o 
   4   5   2    12078.76    13437.78    604.50 o 
   5   5   2     2270.70     2053.61    103.19 o 
   6   5   2      420.08      446.75     27.86 o 
   7   5   2      767.23      728.46     44.49 o 
   8   5   2      787.50      825.47     60.59 o 
   9   5   2      346.72      349.72     43.54 o 
  10   5   2      989.45      871.76     72.28 o 
  11   5   2       73.65      101.77     37.24 o 
  12   5   2       61.06      148.53     59.97 o 
   0   6   2    11210.49    13217.95   1116.75 o 
   1   6   2    14859.79    16625.19    987.48 o 
   2   6   2      806.57      995.11     51.23 o 
   3   6   2     1399.02     1398.62     75.04 o 
   4   6   2     4309.19     4467.21    202.16 o 
   5   6   2     3722.44     4314.36    194.92 o 
   6   6   2      935.38      781.84     46.00 o 
   7   6   2     1986.39     2167.20    107.39 o 
   8   6   2      282.09      250.20     24.35 o 
   9   6   2      230.43      255.16     35.30 o 
  10   6   2       69.64       58.63     31.25 o 
  11   6   2      494.73      534.79     57.46 o 
  12   6   2      355.70      320.57     75.30 o 
   1   7   2      810.18      895.84     51.12 o 
   2   7   2    13484.87    13486.10    668.09 o 
   3   7   2       48.05      100.62      8.63 o 
   4   7   2    12020.93    13517.52    653.17 o 
   5   7   2     1026.26     1094.34     54.48 o 
   6   7   2      306.76      336.62     26.93 o 
   7   7   2      325.20      329.76     23.31 o 
   8   7   2      948.70      974.39     56.04 o 
   9   7   2       94.54       19.34     26.03 o 
  10   7   2     1512.73     1488.31    107.04 o 
  11   7   2        0.04       68.77     51.06 o 
  12   7   2      100.41       94.05     58.93 o 
   0   8   2     2136.10     2062.49    229.83 o 
   1   8   2    35092.01    35976.20   2032.52 o 
   3   8   2     2542.77     2403.52    117.16 o 
   4   8   2     1617.18     1553.22     84.51 o 
   5   8   2      620.80      869.21     64.11 o 
   6   8   2      681.33      689.05     43.98 o 
   7   8   2     2431.38     2314.92    145.45 o 
   8   8   2      173.34      153.39     24.46 o 
   9   8   2      190.27      214.45     34.65 o 
  10   8   2       52.64       89.39     31.65 o 
  11   8   2      388.72      433.25     75.61 o 
  12   8   2       64.86       73.33     57.79 o 
   1   9   2     1486.96     1579.17     99.34 o 
   3   9   2     5675.88     6632.00    321.43 o 
   4   9   2     4303.48     4506.32    246.64 o 
   5   9   2      708.60      686.73     45.66 o 
   6   9   2      197.87      237.07     22.25 o 
   7   9   2     1653.82     1556.80     93.79 o 
   8   9   2      492.88      407.09     42.88 o 
   9   9   2      249.52      202.76     34.74 o 
  10   9   2     1607.30     1484.34    174.63 o 
  11   9   2       34.76      -24.55     49.09 o 
  12   9   2       57.72       40.95     35.31 o 
   0  10   2      878.73      936.83     68.53 o 
   1  10   2      348.32      335.68     23.16 o 
   2  10   2      602.87      591.53     22.77 o 
   3  10   2     3946.61     3955.29    186.83 o 
   4  10   2     1598.12     1816.48    108.53 o 
   5  10   2     6220.42     6449.36    336.66 o 
   6  10   2     1333.67     1541.84     92.25 o 
   7  10   2     4658.21     4099.17    244.50 o 
   8  10   2       19.98       30.35     35.73 o 
   9  10   2       72.11       69.28     28.88 o 
  10  10   2       59.54       81.41     51.06 o 
  11  10   2      196.44      178.46     60.07 o 
  12  10   2      210.59      261.61     34.44 o 
   1  11   2     4277.91     4867.69    268.47 o 
   2  11   2     6099.18     5481.46    215.38 o 
   3  11   2     2577.88     2789.29    153.29 o 
   4  11   2     1059.85      889.78     63.03 o 
   5  11   2      559.39      636.72     45.02 o 
   6  11   2        4.59        2.66     12.59 o 
   7  11   2      902.79      962.21     69.63 o 
   8  11   2      945.56      844.55    101.40 o 
   9  11   2      149.58      112.90     48.68 o 
  10  11   2      964.96      853.25    109.27 o 
  11  11   2        5.77       23.93     53.44 o 
  12  11   2       34.62       28.26     39.59 o 
   1  12   2     5129.37     4140.71    242.96 o 
   2  12   2      327.36      346.41     21.80 o 
   3  12   2     1162.07     1103.55     49.33 o 
   4  12   2      737.15      754.29     46.38 o 
   5  12   2     1272.75     1083.48     72.64 o 
   6  12   2     1775.47     1707.72     97.47 o 
   7  12   2      825.11      845.24     55.09 o 
   8  12   2      170.24      115.38     46.30 o 
   9  12   2       16.12       27.34     44.64 o 
  10  12   2      190.28      160.13     60.38 o 
  11  12   2      223.61      224.40     46.69 o 
  12  12   2       82.92       92.46     30.70 o 
   1  13   2      288.36      300.27     17.15 o 
   2  13   2     2504.96     2423.72     90.17 o 
   4  13   2     3559.11     3160.04    174.59 o 
   5  13   2      568.59      551.80     73.43 o 
   6  13   2      107.68      103.25     32.06 o 
   7  13   2      864.21      712.03     56.29 o 
   8  13   2      488.68      568.52     83.79 o 
   9  13   2      620.19      582.92     79.96 o 
  10  13   2      132.49       99.54     50.65 o 
  11  13   2      302.53      230.78     32.56 o 
  12  13   2       10.58       -1.78     27.54 o 
   0  14   2    14062.92    15260.35    872.76 o 
   1  14   2      194.31      242.28     14.17 o 
   2  14   2      165.08      202.60     15.86 o 
   3  14   2     1031.74     1030.18     42.85 o 
   4  14   2      914.92     1025.20     64.50 o 
   5  14   2     1537.13     1463.91     90.18 o 
   6  14   2     1435.53     1619.77     95.20 o 
   7  14   2     1326.02     1117.68    120.04 o 
   8  14   2      354.20      338.90     58.21 o 
   9  14   2       74.89       88.25     46.82 o 
  10  14   2       51.85       94.87     50.75 o 
  11  14   2       84.13       85.90     28.43 o 
  12  14   2      127.44       97.88     61.32 o 
   1  15   2     1021.67     1130.59     42.12 o 
   2  15   2      367.43      495.19     24.93 o 
   3  15   2      336.70      308.96     18.07 o 
   4  15   2      892.55      905.93     55.13 o 
   5  15   2      832.40     1108.16     77.48 o 
   6  15   2      338.71      352.57     30.53 o 
   7  15   2     1473.89     1524.21    149.04 o 
   8  15   2      653.14      840.31    107.82 o 
   9  15   2     2065.55     1754.56    159.71 o 
  10  15   2      165.58      107.21     25.52 o 
  11  15   2      149.11      156.21     30.87 o 
   0  16   2    12172.25    11487.66    432.17 o 
   1  16   2     1283.23     1283.68     42.22 o 
   2  16   2     6117.91     5982.07    254.35 o 
   3  16   2     1335.68     1448.77     66.99 o 
   4  16   2      261.17      252.82     17.63 o 
   5  16   2      818.28      797.57     54.14 o 
   6  16   2      375.20      294.87     33.39 o 
   7  16   2      200.43      230.87     52.10 o 
   8  16   2      182.34      235.01     55.21 o 
   9  16   2       55.52       31.20     27.44 o 
  10  16   2      180.36      191.35     29.92 o 
  11  16   2       25.88       52.36     28.17 o 
   1  17   2     3153.42     3122.49     92.64 o 
   2  17   2     1829.28     2254.94    101.68 o 
   3  17   2     2244.86     2081.40    100.40 o 
   4  17   2     1525.94     1717.37    100.43 o 
   5  17   2     1264.31     1293.70     79.06 o 
   6  17   2        6.40       17.72     17.09 o 
   7  17   2      430.77      339.21     64.11 o 
   8  17   2        6.27       48.89     47.64 o 
   9  17   2      536.84      467.67     40.81 o 
  10  17   2       70.54      118.53     28.16 o 
  11  17   2       24.64       58.09     28.32 o 
   0  18   2       89.60       90.54     18.62 o 
   1  18   2      283.62      320.67     12.26 o 
   2  18   2      413.59      338.68     17.27 o 
   3  18   2      587.25      594.60     32.21 o 
   4  18   2      719.08      718.22     41.46 o 
   5  18   2      421.89      498.67     35.88 o 
   6  18   2      477.06      538.21     47.04 o 
   7  18   2      716.32      786.55     92.49 o 
   8  18   2      372.50      380.82     34.51 o 
   9  18   2       92.64       93.61     25.05 o 
  10  18   2       93.20       76.38     26.47 o 
  11  18   2      112.23      102.98     36.15 o 
   1  19   2      368.86      403.91     18.06 o 
   2  19   2     1729.13     1783.51     65.49 o 
   3  19   2      588.40      717.62     32.75 o 
   4  19   2      432.71      402.06     31.61 o 
   5  19   2       82.25       95.16     51.63 o 
   6  19   2       89.78       85.23     15.22 o 
   7  19   2      141.64      155.94     25.31 o 
   8  19   2      210.96      223.19     28.42 o 
   9  19   2      450.20      514.35     42.23 o 
  10  19   2       35.63       12.03     26.89 o 
  11  19   2       58.50       46.74     31.55 o 
   0  20   2     4570.41     4233.01    209.22 o 
   1  20   2      113.45      145.55     11.23 o 
   2  20   2     4022.56     4111.61    153.60 o 
   3  20   2      711.44      794.43     33.43 o 
   4  20   2      158.85       99.73     14.83 o 
   5  20   2     2724.54     2483.79     97.64 o 
   6  20   2      818.96      897.70     55.38 o 
   7  20   2       28.13       24.85     21.81 o 
   8  20   2       14.25       28.11     22.64 o 
   9  20   2        8.66       30.97     27.98 o 
  10  20   2      128.44      158.52     32.06 o 
  11  20   2      328.22      415.03     86.38 o 
   1  21   2     1012.66     1006.39     38.27 o 
   2  21   2      645.83      556.75     24.54 o 
   3  21   2     1840.77     2030.95     68.45 o 
   4  21   2     2485.70     2730.21    104.03 o 
   5  21   2     1160.36     1129.65     53.49 o 
   6  21   2      271.74      269.32     33.67 o 
   7  21   2       40.85       37.52     21.97 o 
   8  21   2      285.96      231.99     30.27 o 
   9  21   2       14.93       55.98     25.81 o 
  10  21   2       15.86       42.58     27.10 o 
   0  22   2     1606.92     1225.99     68.82 o 
   1  22   2      548.49      409.67     20.03 o 
   2  22   2       80.60       62.62     11.41 o 
   3  22   2     1159.58     1176.10     45.47 o 
   4  22   2     1636.53     1719.24     68.25 o 
   5  22   2      734.66      649.69     35.62 o 
   6  22   2     1298.00     1425.07     69.67 o 
   7  22   2       32.83       36.39     24.59 o 
   8  22   2      422.53      536.18     40.97 o 
   9  22   2        6.99      -13.22     26.43 o 
  10  22   2       15.00       15.25     29.57 o 
   1  23   2      136.58      158.60     18.55 o 
   2  23   2      369.36      371.50     21.33 o 
   3  23   2      150.06      236.53     18.87 o 
   4  23   2     2008.00     2262.93    100.34 o 
   5  23   2      428.64      517.58     29.23 o 
   6  23   2       45.60       40.49     24.26 o 
   7  23   2      683.66      802.24     49.99 o 
   8  23   2      377.98      425.07     36.90 o 
   9  23   2      135.07      219.98     31.28 o 
  10  23   2       69.80       88.41     31.82 o 
   0  24   2      231.55      186.71     20.46 o 
   1  24   2      873.31      977.92     41.31 o 
   2  24   2     1449.01     1495.57     56.40 o 
   3  24   2      358.80      384.07     25.21 o 
   4  24   2     1211.63     1048.25     50.59 o 
   5  24   2      478.68      448.35     30.13 o 
   6  24   2      204.29      153.65     33.38 o 
   7  24   2      122.77      191.80     29.02 o 
   8  24   2       75.47       62.24     27.87 o 
   9  24   2       36.29       37.27     28.95 o 
  10  24   2       88.78       78.78     29.36 o 
   1  25   2        4.36        8.45     10.71 o 
   2  25   2      498.08      492.48     24.73 o 
   3  25   2      258.72      235.81     22.04 o 
   4  25   2     1084.41      959.99     47.59 o 
   5  25   2      549.99      447.80     31.21 o 
   6  25   2       81.48       92.80     25.39 o 
   7  25   2       16.95       26.36     29.63 o 
   8  25   2       34.74       20.13     26.02 o 
   9  25   2        8.89       55.67     28.70 o 
   0  26   2      239.06      135.43     20.37 o 
   1  26   2      421.55      315.12     23.74 o 
   2  26   2      452.94      331.03     19.69 o 
   3  26   2      713.46      837.93     41.62 o 
   4  26   2      225.07      269.23     23.49 o 
   5  26   2      935.85      948.87     52.48 o 
   6  26   2      135.19      179.51     28.44 o 
   7  26   2      672.83      767.84     51.20 o 
   8  26   2       81.55       18.73     27.04 o 
   9  26   2       59.93       72.47     30.92 o 
   1  27   2      181.46      143.97     16.21 o 
   2  27   2      183.41      218.02     24.86 o 
   3  27   2       23.39       36.86     22.83 o 
   4  27   2      160.27      239.37     23.36 o 
   5  27   2      342.44      288.90     37.85 o 
   6  27   2       24.23       -5.86     26.73 o 
   7  27   2      124.02       93.26     29.17 o 
   8  27   2      275.42      318.23     37.47 o 
   9  27   2      164.18      174.93     33.29 o 
   0  28   2      179.19      225.42     24.70 o 
   1  28   2      571.15      770.45     35.45 o 
   2  28   2      443.80      475.33     40.39 o 
   3  28   2       98.82      120.82     23.39 o 
   4  28   2      363.00      344.81     34.13 o 
   5  28   2      308.67      375.79     36.74 o 
   6  28   2       65.03       39.50     29.07 o 
   7  28   2       11.14       38.49     29.39 o 
   8  28   2      148.95      187.85     32.34 o 
   1  29   2      135.08      150.49     18.93 o 
   2  29   2       46.09      119.03     26.14 o 
   3  29   2        6.38       26.48     21.28 o 
   4  29   2      130.18      186.35     26.69 o 
   5  29   2       32.35       62.56     26.75 o 
   6  29   2       15.26       31.22     31.21 o 
   7  29   2       36.85       58.88     32.16 o 
   8  29   2       24.39       20.68     29.33 o 
   0  30   2      165.49      105.19     26.86 o 
   1  30   2       78.00       36.66     16.14 o 
   2  30   2      103.13       81.94     21.84 o 
   3  30   2      394.30      465.53     36.07 o 
   4  30   2       35.38       18.23     30.65 o 
   5  30   2       65.98      182.35     38.62 o 
   6  30   2      121.39       99.62     40.48 o 
   7  30   2      272.98      299.70     50.56 o 
   8  30   2        1.26       46.30     43.18 o 
   1  31   2       96.68       66.11     19.53 o 
   2  31   2      137.30      112.56     38.47 o 
   3  31   2       97.24      104.21     25.00 o 
   4  31   2      296.80      282.05     43.43 o 
   5  31   2       24.09      -32.47     65.82 o 
   6  31   2       99.24      110.25     53.44 o 
   7  31   2       87.23       77.94     42.13 o 
   0  32   2      358.11      425.59     38.83 o 
   1  32   2      248.91      358.40     30.62 o 
   2  32   2       60.16       88.62     25.18 o 
   3  32   2       61.18       84.00     25.15 o 
   4  32   2       15.55       29.67     34.67 o 
   5  32   2      162.46      133.08     40.06 o 
   6  32   2       16.24        3.92     38.47 o 
   7  32   2      132.97      134.85     80.84 o 
   1  33   2       16.58       31.80     28.90 o 
   2  33   2        6.60       23.24     38.93 o 
   3  33   2       75.29       52.08     15.58 o 
   4  33   2        3.59       19.78     34.11 o 
   5  33   2       71.87       66.24     48.27 o 
   6  33   2      121.05      167.29     50.23 o 
   0  34   2        5.18       14.18     33.25 o 
   1  34   2       60.60       61.73     29.84 o 
   2  34   2        9.95       11.46     29.49 o 
   3  34   2      109.24       87.73     33.05 o 
   4  34   2       29.84       84.73     47.70 o 
   5  34   2      146.49      220.85     46.08 o 
   1  35   2       72.88      165.41     43.55 o 
   2  35   2        1.18        0.00     29.46 o 
   3  35   2       70.33      163.86     54.48 o 
   4  35   2      188.38      157.58     60.54 o 
   5  35   2       52.83       53.24     41.91 o 
   0  36   2      110.01      238.33     51.89 o 
   1  36   2       33.31      -15.85     31.69 o 
   2  36   2       28.17       40.77     46.51 o 
   3  36   2       24.45       79.34     51.58 o 
   4  36   2      102.19      107.93     58.73 o 
   1  37   2       11.50       42.51     32.46 o 
   2  37   2        1.66        7.48     32.94 o 
   3  37   2       75.72      212.43     60.28 o 
   0  38   2       13.75       40.29     45.68 o 
   1  38   2        4.82      -19.16     44.74 o 
   4   0   3    14845.42    15644.71   1447.46 o 
   6   0   3      267.13      240.19     43.40 o 
   8   0   3     3254.82     3373.06    179.25 o 
  10   0   3     3049.31     2826.05    288.87 o 
  12   0   3       20.38       37.80     53.03 o 
   1   1   3    30556.04    33773.21   2150.98 o 
   2   1   3    12206.48    13204.73    946.83 o 
   3   1   3       68.99       79.21     12.09 o 
   4   1   3     1421.85     1513.72    117.36 o 
   5   1   3     1905.62     1891.93    142.81 o 
   6   1   3      272.80      271.55     21.77 o 
   7   1   3     4352.95     4366.60    216.20 o 
   8   1   3      390.70      466.74     27.48 o 
   9   1   3       43.46       44.76     27.03 o 
  10   1   3      572.28      565.67     55.22 o 
  11   1   3      496.18      558.39     57.01 o 
  12   1   3       31.61       51.39     38.16 o 
   1   2   3    15737.58    18368.54   1245.39 o 
   2   2   3    15785.95    16664.69   1086.50 o 
   3   2   3     2160.34     2257.35    134.57 o 
   4   2   3     7561.89     7519.19    384.88 o 
   5   2   3     1209.50     1294.15     62.38 o 
   6   2   3      174.50      208.77     17.09 o 
   7   2   3      714.67      756.75     41.96 o 
   8   2   3     2744.62     2996.61    208.80 o 
   9   2   3     1355.78     1338.30    114.76 o 
  10   2   3     2112.78     2320.83    167.57 o 
  11   2   3       13.74       35.55     33.96 o 
  12   2   3       29.95       24.37     37.55 o 
   1   3   3    12922.81    13861.56   1214.63 o 
   3   3   3     2179.34     2391.16    141.12 o 
   5   3   3     4139.48     3889.71    197.48 o 
   6   3   3     4433.48     4618.25    228.04 o 
   7   3   3     1655.12     1590.42     91.92 o 
   8   3   3     1079.55     1024.22     80.62 o 
   9   3   3       34.02       43.16     26.29 o 
  10   3   3      337.31      331.85     40.87 o 
  11   3   3      146.81      158.96     38.58 o 
  12   3   3       90.01      105.70     41.08 o 
   1   4   3     3678.70     4066.77    415.75 o 
   2   4   3     4456.86     4380.46    289.69 o 
   3   4   3    11117.57    12124.24    826.83 o 
   4   4   3     6809.75     7682.69    413.34 o 
   5   4   3      299.31      290.59     19.59 o 
   6   4   3      192.88      189.04     15.58 o 
   7   4   3       45.18       39.58     12.34 o 
   8   4   3      133.58      145.98     28.49 o 
   9   4   3      799.16      917.31     73.82 o 
  10   4   3      322.62      287.57     41.38 o 
  11   4   3      365.63      306.33     73.64 o 
  12   4   3       17.01       56.97     56.55 o 
   2   5   3     6403.60     6433.92    423.72 o 
   3   5   3     1944.03     2039.25    133.50 o 
   4   5   3     2102.10     2439.44    112.27 o 
   5   5   3     1384.02     1358.24     61.60 o 
   6   5   3    10082.88    11055.33    545.11 o 
   7   5   3     1343.65     1266.65     69.16 o 
   8   5   3       82.50       74.57     25.21 o 
   9   5   3       36.50       18.72     25.59 o 
  10   5   3      231.39      231.45     43.40 o 
  11   5   3      415.05      447.65     52.98 o 
  12   5   3      313.36      349.46     76.13 o 
   1   6   3     2385.39     2542.36    293.74 o 
   2   6   3     1867.56     1672.50     98.68 o 
   3   6   3    10351.45    11180.96    657.79 o 
   4   6   3      970.80      848.22     43.21 o 
   5   6   3     1142.11     1122.76     62.82 o 
   6   6   3      196.95      202.58     16.29 o 
   7   6   3      246.97      246.34     33.86 o 
   8   6   3      398.91      345.30     41.84 o 
   9   6   3     1552.40     1645.68    169.40 o 
  10   6   3      564.38      614.34     76.75 o 
  11   6   3      122.22      139.72     60.59 o 
  12   6   3       24.08       65.77     58.83 o 
   0   7   3    16671.91    19092.42   1664.76 o 
   1   7   3    14332.13    16366.43   1484.85 o 
   2   7   3      499.04      435.53     41.74 o 
   4   7   3     4440.05     4967.21    263.88 o 
   5   7   3     7228.44     8559.01    409.76 o 
   6   7   3     4268.90     4391.59    212.30 o 
   7   7   3      428.60      412.89     42.62 o 
   8   7   3      505.67      465.64     46.52 o 
   9   7   3      539.45      547.97     53.42 o 
  10   7   3      199.72      266.40     59.97 o 
  11   7   3      190.32      253.66     62.97 o 
  12   7   3      624.79      650.97    105.23 o 
   2   8   3     1205.74     1414.21    145.73 o 
   3   8   3    10227.70    10592.99    518.99 o 
   4   8   3       39.41       24.11      9.66 o 
   5   8   3     2795.72     2981.43    160.40 o 
   6   8   3       52.72       89.19     11.73 o 
   7   8   3     2464.69     2512.57    181.28 o 
   8   8   3      293.15      296.28     37.48 o 
   9   8   3     1749.94     1750.62    114.74 o 
  10   8   3       35.35       68.77     45.47 o 
  11   8   3      296.83      190.68     65.25 o 
  12   8   3       42.85      151.53     61.01 o 
   0   9   3    18759.50    19796.11   1762.64 o 
   1   9   3    11591.15    12226.84   1146.58 o 
   2   9   3     6085.15     7022.26    440.06 o 
   3   9   3      746.62      648.29     37.31 o 
   4   9   3      428.53      363.01     23.42 o 
   5   9   3     3142.69     3453.51    162.63 o 
   6   9   3     1246.40     1145.16     53.93 o 
   7   9   3      594.08      582.92     47.88 o 
   8   9   3      502.98      581.54     48.01 o 
   9   9   3       73.23       70.64     42.26 o 
  10   9   3      479.59      526.89     79.65 o 
  11   9   3       11.85       23.82     55.52 o 
  12   9   3      675.79      816.59    117.76 o 
   2  10   3      131.34      108.47     20.51 o 
   4  10   3     2400.01     2433.83    123.07 o 
   5  10   3      588.52      604.62     36.53 o 
   6  10   3      183.57      227.19     18.27 o 
   7  10   3     2076.72     2059.86    145.12 o 
   8  10   3      642.58      561.69     80.69 o 
   9  10   3     1012.87     1061.65    116.42 o 
  10  10   3       21.79       47.44     51.48 o 
  11  10   3      214.63      252.21     70.02 o 
  12  10   3       19.80       43.09     60.59 o 
   0  11   3     1160.26      999.29    103.89 o 
   1  11   3     1248.21     1163.98    134.85 o 
   2  11   3      226.31      205.16     15.63 o 
   3  11   3     4421.42     4307.62    249.95 o 
   4  11   3     1227.13     1095.20     57.39 o 
   5  11   3     1261.95     1233.75     57.43 o 
   6  11   3     2025.36     1756.44    122.83 o 
   7  11   3      912.49      891.21     77.65 o 
   8  11   3      213.52      188.51     53.96 o 
   9  11   3       24.98       26.72     43.61 o 
  10  11   3      341.50      257.49     62.15 o 
  11  11   3      332.38      385.40     79.13 o 
  12  11   3      416.42      538.38     86.49 o 
   1  12   3      864.91      625.90     73.02 o 
   2  12   3     1051.32     1129.36     80.76 o 
   3  12   3     2006.95     1662.10     62.43 o 
   4  12   3      584.98      600.62     33.76 o 
   5  12   3      645.22      600.82     33.77 o 
   6  12   3       15.53       25.19     16.58 o 
   7  12   3      170.58      125.64     46.71 o 
   8  12   3     1060.65     1111.88    124.50 o 
   9  12   3      508.39      420.31     75.30 o 
  10  12   3      172.91      153.91     61.32 o 
  11  12   3       33.71       21.34     52.82 o 
  12  12   3        2.48       14.19     55.21 o 
   0  13   3     1176.27     1362.12    170.69 o 
   1  13   3    11448.03    12834.18    764.65 o 
   2  13   3      171.40      125.99     20.15 o 
   3  13   3     2896.24     2924.43    106.12 o 
   4  13   3     1389.69     1425.77    134.34 o 
   5  13   3     2185.76     2163.13    149.72 o 
   6  13   3      812.47      697.58     87.42 o 
   7  13   3      179.89      238.02     49.92 o 
   8  13   3      958.89      899.55    116.52 o 
   9  13   3       19.61       -6.73     47.23 o 
  10  13   3       48.00       19.68     48.27 o 
  11  13   3      285.81      217.92     71.57 o 
   1  14   3     1762.96     1958.71    119.84 o 
   2  14   3     3912.39     4140.23    229.47 o 
   3  14   3       52.63       41.37      8.68 o 
   4  14   3      473.68      460.70     48.37 o 
   5  14   3       13.79       40.84     18.33 o 
   6  14   3      139.79      182.60     42.47 o 
   7  14   3      432.70      412.85     67.22 o 
   8  14   3      941.29      952.48    107.93 o 
   9  14   3     1390.95     1323.48    158.57 o 
  10  14   3      485.65      578.47     86.38 o 
  11  14   3       23.18       18.75     54.58 o 
   0  15   3     1566.59     1276.77    111.24 o 
   1  15   3     9181.09     9736.39    522.69 o 
   2  15   3     1421.57     1221.17     48.91 o 
   3  15   3     3062.52     3162.29    150.64 o 
   4  15   3      113.51       90.00     15.47 o 
   5  15   3     3302.05     3370.89    197.02 o 
   6  15   3      333.12      426.32     59.04 o 
   7  15   3     1090.50     1110.95    119.73 o 
   8  15   3       41.59       29.31     46.51 o 
   9  15   3      570.41      534.86     83.59 o 
  10  15   3       20.77        8.18     50.03 o 
  11  15   3      192.77      242.26     71.98 o 
   1  16   3      660.78      772.67     79.49 o 
   2  16   3     1217.43     1114.98     48.27 o 
   3  16   3      539.55      473.15     29.34 o 
   4  16   3     1398.31     1302.71     85.27 o 
   5  16   3      190.77      162.67     21.44 o 
   6  16   3      105.91      128.43     40.60 o 
   7  16   3      811.04      764.90     95.08 o 
   8  16   3      258.35      246.20     59.76 o 
   9  16   3      123.77      127.60     53.34 o 
  10  16   3      259.20      231.18     67.95 o 
  11  16   3       22.19       64.73     58.52 o 
   0  17   3     3296.26     3464.28    328.13 o 
   1  17   3     4104.42     4221.19    261.80 o 
   2  17   3      366.78      332.13     18.42 o 
   3  17   3      923.91      994.54     50.97 o 
   4  17   3      382.06      326.71     39.72 o 
   5  17   3      400.63      394.78     34.61 o 
   6  17   3      249.86      219.58     52.82 o 
   7  17   3     1463.51     1550.52    159.19 o 
   8  17   3      183.87      196.27     58.52 o 
   9  17   3      157.46      194.20     61.94 o 
  10  17   3       57.47       88.87     60.18 o 
  11  17   3       80.95      105.65     29.59 o 
   1  18   3       57.09       58.89      9.88 o 
   2  18   3      325.62      352.68     19.97 o 
   3  18   3      189.76      146.98     13.74 o 
   4  18   3     1730.78     1851.69    107.94 o 
   5  18   3     1078.18     1001.05    111.24 o 
   6  18   3       85.32       45.47     42.16 o 
   7  18   3        3.93        9.01     45.16 o 
   8  18   3      221.23      263.08     64.11 o 
   9  18   3      168.86      209.64     60.80 o 
  10  18   3       94.03       87.00     61.73 o 
  11  18   3        4.37       -0.04     28.09 o 
   0  19   3      933.57      888.88    101.40 o 
   1  19   3      239.66      225.77     17.32 o 
   2  19   3     1474.68     1384.77     62.10 o 
   3  19   3      647.29      600.62     32.87 o 
   4  19   3     1345.79     1308.00     80.31 o 
   5  19   3     2619.17     2645.41    287.01 o 
   6  19   3      390.40      502.13     78.30 o 
   7  19   3      143.61      128.85     52.41 o 
   8  19   3      453.86      513.53     76.75 o 
   9  19   3      109.38      125.12     61.63 o 
  10  19   3      289.41      276.81     34.03 o 
   1  20   3      935.89      954.57     41.82 o 
   2  20   3      977.03      882.91     50.62 o 
   3  20   3      772.12      722.52     49.47 o 
   4  20   3      201.51      242.99     23.43 o 
   5  20   3     1141.60     1065.68    133.30 o 
   6  20   3       19.24       15.23     39.36 o 
   7  20   3      676.36      637.92     81.72 o 
   8  20   3       21.99       62.87     51.37 o 
   9  20   3       83.71       74.46     28.43 o 
  10  20   3      120.21      129.78     34.45 o 
   0  21   3     4900.02     4653.19    187.92 o 
   1  21   3       55.46       67.49      9.73 o 
   2  21   3     1575.92     1401.41     62.87 o 
   3  21   3       46.39       91.97     19.86 o 
   4  21   3     4571.11     4737.69    270.38 o 
   5  21   3      813.07      846.93     87.21 o 
   6  21   3      170.60      109.48     47.54 o 
   7  21   3      476.66      506.38     74.78 o 
   8  21   3      492.13      469.20     76.96 o 
   9  21   3      128.29      136.98     30.14 o 
  10  21   3       50.40       29.31     30.78 o 
   1  22   3      769.10      763.68     29.07 o 
   2  22   3        8.02        5.74     10.38 o 
   3  22   3     1512.23     1523.15    119.68 o 
   4  22   3      898.85      791.77     50.58 o 
   5  22   3       40.25       22.17     42.26 o 
   6  22   3       63.70       55.62     47.13 o 
   7  22   3      347.40      356.75     33.25 o 
   8  22   3      120.95      101.03     27.70 o 
   9  22   3      176.89      189.54     32.13 o 
  10  22   3       37.77       71.01     32.53 o 
   0  23   3     1979.53     1857.31     76.99 o 
   1  23   3      655.58      786.71     30.45 o 
   2  23   3     1856.75     1727.18     70.27 o 
   3  23   3     1388.55     1252.84     56.37 o 
   4  23   3     1082.41     1072.93     51.38 o 
   5  23   3      137.53       88.28     24.01 o 
   6  23   3      542.82      559.46     43.40 o 
   7  23   3      400.84      420.07     37.41 o 
   8  23   3       62.83      129.65     28.40 o 
   9  23   3       37.52       37.41     27.26 o 
  10  23   3       65.72       88.44     30.79 o 
   1  24   3      312.87      323.68     19.61 o 
   2  24   3       98.54       98.64     13.68 o 
   3  24   3      205.71      198.75     18.81 o 
   4  24   3     2676.72     2573.88    123.68 o 
   5  24   3      102.38       67.12     24.31 o 
   6  24   3      446.97      520.88     39.93 o 
   7  24   3      125.71      117.10     29.53 o 
   8  24   3       22.30       36.53     26.10 o 
   9  24   3      174.19      182.72     33.07 o 
   0  25   3      287.68      343.97     22.76 o 
   1  25   3      102.18      180.84     16.36 o 
   2  25   3      274.96      271.65     22.73 o 
   3  25   3      152.44      186.93     19.58 o 
   4  25   3      178.80      125.12     24.21 o 
   5  25   3      684.00      640.00     46.64 o 
   6  25   3      401.37      293.81     31.69 o 
   7  25   3      103.36      149.39     30.83 o 
   8  25   3        4.98       -7.64     25.53 o 
   9  25   3       61.51       68.72     30.42 o 
   1  26   3      100.03       65.85     14.24 o 
   2  26   3      451.50      344.08     24.43 o 
   3  26   3      582.33      615.75     31.99 o 
   4  26   3       32.93       63.83     24.31 o 
   5  26   3      301.65      345.34     32.68 o 
   6  26   3        0.02       28.84     26.69 o 
   7  26   3      210.42      268.71     34.96 o 
   8  26   3      141.26      161.06     31.29 o 
   9  26   3       43.97       77.84     32.14 o 
   0  27   3      695.62      565.52     57.85 o 
   1  27   3      892.45     1153.96     43.97 o 
   2  27   3      109.25       96.94     17.81 o 
   3  27   3      385.28      385.85     27.34 o 
   4  27   3      641.72      644.85     54.22 o 
   5  27   3       36.77       23.90     23.68 o 
   6  27   3      688.49      743.14     50.24 o 
   7  27   3       82.82      103.45     30.29 o 
   8  27   3       25.46       42.52     27.89 o 
   1  28   3      321.30      338.92     21.68 o 
   2  28   3      422.92      414.08     27.28 o 
   3  28   3      175.46      187.93     22.27 o 
   4  28   3      255.56      230.06     30.60 o 
   5  28   3       54.41       53.71     27.64 o 
   6  28   3       75.74       49.52     39.63 o 
   7  28   3        7.33       25.15     28.90 o 
   8  28   3       78.74       63.70     31.65 o 
   0  29   3      239.14      212.95     41.74 o 
   1  29   3      173.40      147.85     23.71 o 
   2  29   3      164.94      231.26     22.75 o 
   3  29   3       70.85       66.31     31.49 o 
   4  29   3      391.59      411.93     37.31 o 
   5  29   3      238.06      232.74     46.36 o 
   6  29   3        5.60       44.74     29.33 o 
   7  29   3       24.31       37.62     29.78 o 
   8  29   3       28.95       64.62     33.02 o 
   1  30   3      482.34      551.34     74.73 o 
   2  30   3      114.12      103.64     29.51 o 
   3  30   3      144.61      270.14     41.23 o 
   4  30   3       79.43       60.82     26.98 o 
   5  30   3       47.08       42.25     32.08 o 
   6  30   3       53.53       68.86     30.02 o 
   7  30   3      102.39      133.56     35.95 o 
   0  31   3      226.13      268.26     49.30 o 
   1  31   3      276.89      306.89     76.10 o 
   2  31   3       86.75       85.48     24.26 o 
   3  31   3      121.87      194.79     31.33 o 
   4  31   3      124.78      102.45     29.92 o 
   5  31   3       76.87       69.16     45.08 o 
   6  31   3      108.37      206.58     34.71 o 
   7  31   3        3.14       25.14     33.85 o 
   1  32   3       61.85      103.79     25.87 o 
   2  32   3      112.75      112.31     40.49 o 
   3  32   3       41.55       64.36     35.02 o 
   4  32   3       21.23       41.45     36.61 o 
   5  32   3       81.42       90.22     32.78 o 
   6  32   3       94.81      100.10     35.57 o 
   1  33   3      339.01      364.38     34.08 o 
   2  33   3       59.06       94.11     24.92 o 
   3  33   3       91.43       56.73     36.32 o 
   4  33   3       13.84       28.17     35.33 o 
   5  33   3       81.53       55.54     65.93 o 
   6  33   3        0.20      -20.45     40.89 o 
   1  34   3       25.30       42.85     28.87 o 
   2  34   3       16.05        3.50     22.17 o 
   3  34   3       14.80       26.25     36.34 o 
   4  34   3       89.69       62.86     41.14 o 
   5  34   3        8.43        2.18     77.06 o 
   1  35   3       76.56       46.05     29.36 o 
   2  35   3       25.13      100.88     51.06 o 
   3  35   3      117.74      127.94     43.61 o 
   4  35   3       60.78       73.38     40.38 o 
   2  36   3       50.44      133.30     52.93 o 
   3  36   3       28.49        6.84     51.68 o 
   2  37   3       32.77      -23.77     47.54 o 
   6   0   4     2959.24     2807.51    333.82 o 
   8   0   4      640.60      597.52     73.95 o 
  10   0   4      204.85      164.79     52.20 o 
  12   0   4      458.60      559.00     96.53 o 
   2   1   4      790.38      972.33     67.55 o 
   3   1   4     3114.23     3154.69    194.19 o 
   4   1   4      260.78      196.40     19.77 o 
   5   1   4      423.16      373.18     41.08 o 
   6   1   4      146.47      157.56     14.48 o 
   7   1   4     1701.57     1707.12    110.04 o 
   8   1   4      412.76      395.39     44.22 o 
   9   1   4      874.82      842.00     65.38 o 
  10   1   4      160.19      127.66     35.70 o 
  11   1   4      176.29      237.30     43.07 o 
  12   1   4       32.67      -10.15     37.94 o 
   1   2   4     5330.08     5931.64    635.85 o 
   2   2   4     9571.22    10049.48    643.18 o 
   3   2   4     2853.14     3279.43    233.67 o 
   4   2   4     1316.51     1184.64     97.66 o 
   5   2   4     1327.26     1320.54     76.34 o 
   6   2   4     4281.05     4209.46    215.61 o 
   7   2   4      592.49      531.13     53.61 o 
   8   2   4      266.12      273.78     66.13 o 
   9   2   4     1027.68     1136.88     89.52 o 
  10   2   4      805.78      848.50     69.54 o 
  11   2   4       40.46       38.56     45.42 o 
  12   2   4      453.25      443.72     87.42 o 
   1   3   4     3691.78     4225.87    401.46 o 
   2   3   4     1857.00     1701.61    128.16 o 
   3   3   4     5283.36     5074.97    366.23 o 
   4   3   4     1443.46     1476.38    110.72 o 
   5   3   4      349.78      312.43     23.18 o 
   6   3   4      126.06      127.40     22.61 o 
   7   3   4      974.47      883.01     83.27 o 
   8   3   4      256.43      285.04     41.56 o 
   9   3   4     3062.33     3026.79    215.72 o 
  10   3   4      284.13      354.53     46.80 o 
  11   3   4      190.71      137.20     41.59 o 
  12   3   4       68.34      103.37     59.76 o 
   1   4   4      549.07      420.10     65.25 o 
   3   4   4     1851.71     1743.69    119.92 o 
   4   4   4     3123.67     3133.98    228.57 o 
   5   4   4      650.02      796.38     74.11 o 
   6   4   4     3348.43     3024.33    269.97 o 
   7   4   4     1539.35     1599.99    105.81 o 
   8   4   4      822.58      847.37     71.63 o 
   9   4   4      355.99      371.83     43.68 o 
  10   4   4       77.54       62.56     33.30 o 
  11   4   4      116.15       97.36     57.48 o 
  12   4   4      374.08      394.31     83.38 o 
   1   5   4     1478.96     1895.11    195.76 o 
   2   5   4     3660.48     4059.65    247.68 o 
   3   5   4     7624.77     7819.23    467.22 o 
   4   5   4      932.70      981.64     75.08 o 
   5   5   4      710.72      681.51     50.19 o 
   6   5   4      717.26      731.90     61.14 o 
   7   5   4      895.56      915.44     77.56 o 
   8   5   4      961.65      998.22     86.16 o 
   9   5   4      383.95      343.26     43.97 o 
  10   5   4     1767.39     1848.82    186.85 o 
  11   5   4       33.49       59.14     54.38 o 
  12   5   4      175.30      202.28     67.63 o 
   2   6   4       35.50        3.52     17.09 o 
   3   6   4     3621.51     3698.67    310.52 o 
   4   6   4      829.42      840.41     63.06 o 
   5   6   4      120.09      100.67     22.93 o 
   6   6   4     2581.50     2346.25    140.44 o 
   7   6   4     2540.31     2671.87    166.64 o 
   8   6   4      378.23      306.07     35.10 o 
   9   6   4      301.55      290.73     40.22 o 
  10   6   4      125.34       86.69     53.03 o 
  11   6   4      172.55      241.02     62.35 o 
  12   6   4       12.65       48.37     61.63 o 
   1   7   4      294.91      393.38     50.65 o 
   3   7   4     1798.06     1657.39    107.29 o 
   4   7   4     2629.88     2430.47    174.31 o 
   5   7   4      451.81      393.65     31.89 o 
   6   7   4      197.15      217.37     45.31 o 
   7   7   4      301.52      334.21     34.22 o 
   8   7   4      898.11      963.81     75.79 o 
   9   7   4      199.60      178.25     51.89 o 
  10   7   4      444.53      467.64     79.65 o 
  11   7   4      166.73       69.08     59.56 o 
  12   7   4        2.06       -8.08     59.97 o 
   1   8   4    11502.61    11982.09   1173.30 o 
   2   8   4     2989.44     2886.95    240.50 o 
   3   8   4     2600.95     2421.28    184.76 o 
   4   8   4     1334.18     1397.97     86.41 o 
   5   8   4     5724.58     5733.09    551.85 o 
   6   8   4      125.51      174.16     24.21 o 
   7   8   4     1408.11     1482.98    110.21 o 
   8   8   4      134.93      124.57     27.80 o 
   9   8   4       70.47       88.56     45.88 o 
  10   8   4      199.67      196.79     59.76 o 
  11   8   4      682.90      668.99     94.77 o 
  12   8   4       35.64       33.77     64.01 o 
   1   9   4      655.07      540.97     61.01 o 
   2   9   4     6308.61     5571.51    637.50 o 
   3   9   4     1569.03     1622.36     99.21 o 
   4   9   4     5388.16     5516.10    381.81 o 
   5   9   4       34.67       48.03     15.39 o 
   6   9   4      134.78      136.02     23.07 o 
   7   9   4       66.90       51.99     21.20 o 
   8   9   4     1673.40     1621.47    157.02 o 
   9   9   4      115.51       78.82     48.47 o 
  10   9   4      561.28      670.75     97.77 o 
  11   9   4       87.68      150.39     63.08 o 
  12   9   4       84.20      157.54     68.88 o 
   1  10   4    11369.62    11411.29   1108.46 o 
   2  10   4     1694.25     1715.83    188.82 o 
   3  10   4     2049.86     2147.32    241.43 o 
   4  10   4     1067.88     1054.69     73.26 o 
   5  10   4     1541.77     1638.56    128.49 o 
   6  10   4      466.90      502.67     39.10 o 
   7  10   4     1278.02     1102.87    154.74 o 
   8  10   4      196.43      182.29     48.68 o 
   9  10   4      103.59      113.21     47.75 o 
  10  10   4       45.36      100.99     56.24 o 
  11  10   4      579.16      463.19     90.01 o 
   1  11   4     2670.32     2678.76    288.56 o 
   2  11   4     2798.75     2552.92    240.71 o 
   3  11   4     2841.62     2983.79    272.82 o 
   4  11   4     1588.80     1303.18     70.28 o 
   5  11   4      387.39      384.13     34.57 o 
   6  11   4      141.09      128.85     39.15 o 
   7  11   4      234.55      105.75     43.71 o 
   8  11   4      415.76      424.76     59.14 o 
   9  11   4       55.81      105.13     47.64 o 
  10  11   4      398.26      276.44     71.26 o 
  11  11   4       23.38        8.49     58.62 o 
   0  12   4     1513.98     1401.06    148.73 o 
   1  12   4     7606.43     7683.41    721.09 o 
   2  12   4      229.43      179.08     36.77 o 
   3  12   4     1413.88     1309.09    157.74 o 
   4  12   4      636.84      592.12     34.40 o 
   5  12   4     1022.52      831.92     97.15 o 
   6  12   4      880.72      753.20    108.96 o 
   7  12   4      591.73      480.17     79.44 o 
   8  12   4      268.59      301.82     59.97 o 
   9  12   4        6.55       45.99     45.37 o 
  10  12   4       74.87       45.88     55.93 o 
  11  12   4      335.79      303.99     75.61 o 
   1  13   4     1234.86     1052.63    114.55 o 
   2  13   4     3507.07     3301.98    338.07 o 
   3  13   4      571.73      656.04     70.02 o 
   4  13   4     2683.89     2588.21    150.10 o 
   5  13   4      240.80      190.06     45.16 o 
   6  13   4      163.23      174.94     42.98 o 
   7  13   4       77.45       78.72     41.12 o 
   8  13   4      536.30      502.44     80.69 o 
   9  13   4     1080.42     1226.95    131.44 o 
  10  13   4       62.04       97.57     59.04 o 
  11  13   4       57.51       45.06     61.63 o 
   0  14   4     4952.08     4734.11    428.49 o 
   1  14   4     1551.83     1304.32    151.63 o 
   2  14   4     5317.84     4579.99    456.25 o 
   3  14   4     1410.36     1411.70     79.60 o 
   4  14   4      249.55      184.57     49.09 o 
   5  14   4     1028.07      973.19     97.88 o 
   6  14   4      276.29      180.01     45.16 o 
   7  14   4     1155.01     1069.41    113.62 o 
   8  14   4       24.94       12.22     42.88 o 
   9  14   4       30.29       28.79     51.68 o 
  10  14   4      103.80       55.21     52.62 o 
  11  14   4       12.20       27.14     59.14 o 
   1  15   4      290.56      361.48     45.88 o 
   2  15   4      620.82      649.52     69.08 o 
   3  15   4     2270.10     2265.92    136.24 o 
   4  15   4       30.43       38.53     29.93 o 
   5  15   4      382.52      584.99     78.72 o 
   6  15   4      204.71      218.23     49.41 o 
   7  15   4      421.91      330.61     61.32 o 
   8  15   4      196.99      187.68     57.07 o 
   9  15   4      443.14      336.93     67.95 o 
  10  15   4      125.50      148.32     62.46 o 
  11  15   4       22.68       65.15     59.14 o 
   0  16   4     2854.14     2951.48    271.26 o 
   1  16   4     1203.31     1030.16    106.06 o 
   2  16   4      829.02      858.95    106.48 o 
   3  16   4     1368.55     1281.86     49.53 o 
   4  16   4      382.89      296.22     53.86 o 
   5  16   4      401.32      377.53     62.87 o 
   6  16   4      952.54     1030.88    103.26 o 
   7  16   4        0.70       43.09     42.47 o 
   8  16   4        8.40       43.81     46.30 o 
   9  16   4      108.09      161.68     61.01 o 
  10  16   4      171.51      168.72     65.87 o 
  11  16   4        7.37      -17.92     55.72 o 
   1  17   4     1340.99     1102.35    133.92 o 
   2  17   4      943.52     1116.13     99.22 o 
   3  17   4      781.92      613.15     27.57 o 
   4  17   4      123.43      141.48     40.29 o 
   5  17   4      375.63      392.03     61.94 o 
   6  17   4      315.82      395.45     64.11 o 
   7  17   4       86.39       79.55     42.98 o 
   8  17   4      147.90       64.32     54.58 o 
   9  17   4     1018.46     1093.34    132.06 o 
  10  17   4       88.32      104.20     59.66 o 
  11  17   4       29.04       49.41     67.01 o 
   1  18   4      188.56      118.59     42.47 o 
   2  18   4      309.57      294.77     61.83 o 
   3  18   4       75.76      134.81     19.51 o 
   4  18   4      944.40      983.96    116.83 o 
   5  18   4      130.34      154.74     45.47 o 
   6  18   4     1058.50     1077.39    133.82 o 
   7  18   4      261.29      211.19     55.62 o 
   8  18   4      285.31      314.25     67.01 o 
   9  18   4       28.84      150.81     60.59 o 
  10  18   4       96.26      128.02     64.22 o 
   1  19   4      975.10     1165.01    122.22 o 
   2  19   4      289.04      196.71     16.47 o 
   3  19   4      916.45      976.95     64.25 o 
   4  19   4      926.50      734.04     85.14 o 
   5  19   4      121.51      115.07     41.84 o 
   6  19   4      102.46      129.05     46.82 o 
   7  19   4       79.62      169.76     56.45 o 
   8  19   4      186.35       86.59     52.10 o 
   9  19   4      461.17      548.53     87.94 o 
  10  19   4       38.83       62.04     58.62 o 
   1  20   4      809.19      703.79     79.44 o 
   2  20   4     1711.76     1745.91     68.29 o 
   3  20   4      593.01      535.24     57.43 o 
   4  20   4      870.11      882.05    100.68 o 
   5  20   4      278.71      264.74     51.06 o 
   6  20   4     1858.04     1915.73    187.37 o 
   7  20   4      501.51      470.54     76.02 o 
   8  20   4       37.18       53.55     53.65 o 
   9  20   4       21.67       82.55     54.58 o 
  10  20   4       35.14       66.18     62.15 o 
   1  21   4      187.28      229.93     20.22 o 
   2  21   4      509.42      434.83     23.60 o 
   3  21   4     3202.28     3302.37    174.22 o 
   4  21   4      847.76      876.14    100.26 o 
   5  21   4       42.85       82.45     45.68 o 
   6  21   4      177.08      231.49     57.59 o 
   7  21   4       74.26       38.12     48.99 o 
   8  21   4       56.83       52.31     57.07 o 
   9  21   4      192.78      226.62     69.50 o 
  10  21   4       11.58      -26.20     59.14 o 
   1  22   4      595.49      654.74     33.53 o 
   2  22   4     1984.46     1777.50     65.38 o 
   3  22   4      460.97      465.05     66.50 o 
   4  22   4     1302.96     1154.97    160.65 o 
   5  22   4      741.97      609.44     91.87 o 
   6  22   4      475.54      522.95     73.85 o 
   7  22   4      169.56      139.62     55.62 o 
   8  22   4       78.77       22.58     58.62 o 
   9  22   4        4.51       58.62     63.91 o 
  10  22   4      145.58      104.61     65.98 o 
   1  23   4     2419.43     2089.08    101.66 o 
   2  23   4      472.06      404.46     37.39 o 
   3  23   4     2292.00     2679.80    248.79 o 
   4  23   4     2647.96     2863.75    268.16 o 
   5  23   4       65.98       69.71     47.54 o 
   6  23   4      214.79      175.46     59.45 o 
   7  23   4       98.52       58.31     53.55 o 
   8  23   4      279.94      245.06     71.88 o 
   9  23   4      100.36      139.79     32.15 o 
   0  24   4     5783.27     6465.56    307.71 o 
   1  24   4      246.86      279.56     18.15 o 
   2  24   4     1363.90     1395.80     98.12 o 
   3  24   4      165.85      161.99     49.20 o 
   4  24   4      308.10      252.00     58.52 o 
   5  24   4     1032.51     1045.69    129.78 o 
   6  24   4      248.77      349.46     71.47 o 
   7  24   4       11.98       57.59     54.27 o 
   8  24   4        6.82       -7.91     39.10 o 
   9  24   4       22.05       35.23     30.81 o 
   1  25   4      923.02      857.68     38.04 o 
   2  25   4       35.39       34.61     19.42 o 
   3  25   4      929.51     1047.42     56.85 o 
   4  25   4      160.57       45.06     48.06 o 
   5  25   4      468.05      466.09     81.20 o 
   6  25   4      129.26      120.46     57.48 o 
   7  25   4       29.57       -0.87     25.90 o 
   8  25   4      189.79      204.58     34.12 o 
   9  25   4       49.66      102.58     38.39 o 
   0  26   4      507.28      469.50     44.85 o 
   1  26   4      642.29      858.34     36.81 o 
   2  26   4      410.91      346.00     34.49 o 
   3  26   4      205.46      227.88     27.73 o 
   4  26   4      549.76      513.53     42.16 o 
   5  26   4      200.93      240.17     30.16 o 
   6  26   4      333.16      307.11     35.63 o 
   7  26   4       74.85       80.68     31.38 o 
   8  26   4      114.18       80.54     33.73 o 
   1  27   4        6.52       -9.59     19.18 o 
   2  27   4      547.57      670.29     35.87 o 
   3  27   4       19.26      -11.23     22.46 o 
   4  27   4      208.00      242.10     30.43 o 
   5  27   4      118.36       66.17     26.42 o 
   6  27   4       22.11       71.36     29.21 o 
   7  27   4        2.17      -13.81     27.62 o 
   8  27   4       83.97       81.75     32.22 o 
   0  28   4      636.40      481.63     40.96 o 
   1  28   4      168.94      239.43     27.25 o 
   2  28   4      315.60      298.45     31.90 o 
   3  28   4      106.99      133.19     27.02 o 
   4  28   4        7.16       15.51     23.44 o 
   5  28   4       62.41       75.04     26.90 o 
   6  28   4       68.21       94.01     30.07 o 
   7  28   4        8.86       26.74     31.58 o 
   8  28   4      151.79      172.75     35.81 o 
   1  29   4      623.50      485.19     47.23 o 
   2  29   4      118.66      199.62     28.12 o 
   3  29   4       49.16       36.20     25.71 o 
   4  29   4       24.98        9.81     26.50 o 
   5  29   4      196.12      203.47     32.80 o 
   6  29   4        6.96       28.35     30.74 o 
   7  29   4       40.69      -10.16     35.42 o 
   0  30   4       51.44       45.78     35.94 o 
   1  30   4       63.37       88.73     21.42 o 
   2  30   4      345.95      307.25     33.07 o 
   3  30   4      159.03      198.10     32.70 o 
   4  30   4      145.31      124.28     30.00 o 
   5  30   4       50.66       78.86     31.17 o 
   6  30   4        8.16        3.71     36.94 o 
   7  30   4      142.61      162.12     36.78 o 
   1  31   4        5.99        6.89     30.81 o 
   2  31   4       76.41       75.06     27.73 o 
   3  31   4       94.02       91.95     35.11 o 
   4  31   4       22.69       75.80     29.21 o 
   5  31   4      100.12       70.19     31.92 o 
   6  31   4       20.49        9.56     30.13 o 
   2  32   4       35.73       76.20     28.56 o 
   3  32   4       43.20       85.45     29.75 o 
   4  32   4        9.40       18.68     29.40 o 
   5  32   4       20.38       37.82     30.79 o 
   6  32   4       24.69       55.01     33.91 o 
   1  33   4       47.15        2.80     12.01 o 
   2  33   4       94.91       57.30     36.14 o 
   3  33   4       49.78       63.95     29.67 o 
   4  33   4      106.02       60.27     30.34 o 
   5  33   4        2.28       38.53     33.97 o 
   2  34   4       38.98      -16.66     33.32 o 
   3  34   4      150.52      141.93     42.32 o 
   4  34   4      121.40      180.55     36.22 o 
   2  35   4       15.72       26.20     37.27 o 
   3  35   4       23.19       46.94     40.32 o 
   4  35   4        7.38       27.95     41.79 o 
   2  36   4       20.51       97.57     53.24 o 
   2   0   5     5643.59     6431.29    571.63 o 
   4   0   5      856.50      731.34     98.60 o 
   6   0   5       49.39       72.92     29.42 o 
   8   0   5      264.62      240.81     57.90 o 
  10   0   5      923.48     1157.76    120.25 o 
   2   1   5     6872.09     7355.66    506.44 o 
   3   1   5      667.47      694.50     52.98 o 
   4   1   5     3240.40     3241.88    215.91 o 
   5   1   5     3591.48     3546.32    221.47 o 
   6   1   5     1564.48     1715.95    114.84 o 
   7   1   5     1847.56     1845.77    114.47 o 
   8   1   5      737.09      706.12     62.47 o 
   9   1   5      180.02      189.68     35.20 o 
  10   1   5      357.35      399.82     57.33 o 
  11   1   5      279.90      270.40     47.67 o 
  12   1   5       17.46       16.47     57.69 o 
   2   2   5     5923.16     5986.96    364.73 o 
   3   2   5      445.57      414.53     39.66 o 
   5   2   5       57.72       69.64     19.44 o 
   6   2   5        8.28        2.92     19.31 o 
   7   2   5     1554.86     1430.83    118.15 o 
   8   2   5     1711.88     1776.22    125.89 o 
   9   2   5      457.64      522.97     52.52 o 
  10   2   5      970.64      980.71     81.84 o 
  11   2   5      115.77      155.98     59.97 o 
  12   2   5       91.86      180.95     66.08 o 
   2   3   5     6233.25     7042.07    581.37 o 
   3   3   5     1712.71     1676.61    115.38 o 
   4   3   5      605.05      687.66     46.38 o 
   5   3   5     1235.46     1172.62     98.24 o 
   6   3   5      789.70      759.79     57.24 o 
   7   3   5     1451.57     1472.11    101.87 o 
   8   3   5      485.89      419.56     46.47 o 
   9   3   5      138.39      136.96     39.15 o 
  10   3   5       85.67       77.66     58.31 o 
  11   3   5      539.34      645.79     98.09 o 
  12   3   5       79.22      141.59     65.36 o 
   2   4   5     6474.33     7031.41    746.98 o 
   3   4   5     7634.08     7929.89    485.86 o 
   4   4   5     3052.97     2649.01    172.28 o 
   5   4   5      433.53      354.18     31.50 o 
   6   4   5     1122.76     1119.18     83.40 o 
   7   4   5      232.06      285.38     58.47 o 
   8   4   5      835.19      893.47     76.04 o 
   9   4   5      555.57      615.08     56.38 o 
  10   4   5      390.45      349.77     70.43 o 
  11   4   5        8.07       53.86     55.93 o 
  12   4   5        0.69        5.28     59.56 o 
   1   5   5     6492.15     6894.38    573.50 o 
   2   5   5      394.98      384.78     50.86 o 
   3   5   5     1631.63     1671.22     98.00 o 
   4   5   5     1583.11     1631.44    102.03 o 
   5   5   5     1328.90     1226.12     96.17 o 
   6   5   5     1878.01     2038.86    133.37 o 
   7   5   5      769.41      636.72     63.20 o 
   8   5   5       83.84       92.74     27.78 o 
   9   5   5      634.81      598.87     83.27 o 
  10   5   5       12.72       15.64     48.78 o 
  11   5   5      745.57      749.37    108.03 o 
   1   6   5     1430.80     1772.90    204.87 o 
   2   6   5      341.37      260.91     47.33 o 
   3   6   5     4147.93     4269.26    281.96 o 
   4   6   5      168.78      192.12     25.44 o 
   5   6   5      105.09       80.86     20.72 o 
   6   6   5      224.14      178.41     27.19 o 
   7   6   5      457.24      483.76     41.14 o 
   8   6   5     1151.51     1052.73     78.85 o 
   9   6   5     1878.96     1739.96    167.17 o 
  10   6   5       10.62       29.62     50.96 o 
  11   6   5        9.43       57.90     57.69 o 
   1   7   5     9313.66     9611.15    870.34 o 
   3   7   5     2302.76     2062.55    160.52 o 
   4   7   5      505.84      454.42     46.41 o 
   5   7   5        3.62       -3.01     16.83 o 
   6   7   5     2765.82     2669.27    201.64 o 
   7   7   5        4.48       -2.15     20.31 o 
   8   7   5      120.30      118.08     46.71 o 
   9   7   5      186.58      158.47     55.93 o 
  10   7   5      100.20      123.46     57.38 o 
  11   7   5      379.05      355.16     76.13 o 
   1   8   5     1318.82     1496.45    142.52 o 
   2   8   5      650.81      633.57     71.36 o 
   3   8   5    13769.93    13993.42   1356.11 o 
   4   8   5      633.92      640.26     86.85 o 
   5   8   5      490.83      533.02     51.17 o 
   6   8   5       94.92      122.48     23.54 o 
   7   8   5       95.10       82.45     40.60 o 
   8   8   5      101.95       19.58     40.08 o 
   9   8   5      620.51      755.06     82.86 o 
  10   8   5      156.20      132.16     59.66 o 
  11   8   5      135.82      255.62     68.05 o 
   1   9   5     1524.79     1527.53    144.07 o 
   3   9   5     3015.88     2916.68    274.37 o 
   5   9   5      401.45      482.05     42.42 o 
   6   9   5     3877.10     3878.89    389.75 o 
   7   9   5      669.23      669.92     87.11 o 
   8   9   5      397.64      514.87     73.02 o 
   9   9   5       58.94       26.10     49.09 o 
  10   9   5      297.32      168.00     62.04 o 
  11   9   5        9.09      -18.64     57.69 o 
   1  10   5      374.90      277.17     38.12 o 
   2  10   5      920.76      885.88     94.46 o 
   3  10   5     4716.93     4281.49    398.97 o 
   4  10   5       76.67       59.47     17.30 o 
   5  10   5      110.40       73.43     37.18 o 
   6  10   5      133.93       84.31     36.56 o 
   7  10   5      259.03      244.96     55.41 o 
   8  10   5       43.98       42.26     41.64 o 
   9  10   5      841.73      851.08    101.40 o 
  10  10   5        7.38       17.40     54.58 o 
  11  10   5      349.99      410.16     80.48 o 
   1  11   5     3883.08     3415.18    294.36 o 
   2  11   5     1830.69     1719.66    177.53 o 
   3  11   5     1752.31     1609.25    166.45 o 
   4  11   5      335.58      311.35     43.61 o 
   5  11   5      357.38      355.16     51.27 o 
   6  11   5     1785.74     1891.80    168.21 o 
   7  11   5       98.49      113.10     41.74 o 
   8  11   5      197.48      178.25     51.58 o 
   9  11   5      114.71      130.30     55.31 o 
  10  11   5       25.11       15.43     56.03 o 
  11  11   5      203.65      280.79     73.64 o 
   1  12   5     1081.52     1044.35    113.00 o 
   2  12   5     1785.49     1774.55    202.28 o 
   3  12   5     1624.87     1539.64    150.49 o 
   4  12   5      946.08      808.61     85.97 o 
   5  12   5      120.35      143.24     36.77 o 
   6  12   5      162.37      156.09     43.09 o 
   7  12   5      203.64      173.59     53.76 o 
   8  12   5      423.66      316.73     69.91 o 
   9  12   5      818.31      808.82    120.04 o 
  10  12   5       65.86       92.70     56.97 o 
  11  12   5      149.58      116.11     62.77 o 
   1  13   5     1964.05     1800.76    161.06 o 
   2  13   5     1032.15     1128.66    142.83 o 
   3  13   5     1497.15     1471.91    149.56 o 
   4  13   5      156.93      102.33     33.35 o 
   5  13   5     1264.22     1117.27    127.19 o 
   6  13   5     1100.83      999.29    113.41 o 
   7  13   5     1006.99     1131.77    109.48 o 
   8  13   5       32.46       47.33     46.92 o 
   9  13   5       26.96       56.66     51.68 o 
  10  13   5      145.58       79.13     60.80 o 
  11  13   5       82.96       92.29     64.73 o 
   1  14   5      266.90      245.68     44.74 o 
   2  14   5      129.55       71.98     32.94 o 
   3  14   5      644.96      626.63     69.40 o 
   4  14   5      506.67      550.50     65.36 o 
   5  14   5       70.18      101.71     38.74 o 
   6  14   5      195.89      194.93     49.82 o 
   7  14   5       54.99       69.81     46.30 o 
   8  14   5      616.37      605.19     84.21 o 
   9  14   5      466.43      422.79     73.85 o 
  10  14   5      109.74       15.02     57.69 o 
  11  14   5       13.57       20.61     62.04 o 
   1  15   5     2446.16     2399.94    245.16 o 
   2  15   5      546.56      575.46     79.75 o 
   3  15   5       13.82       12.43     29.42 o 
   4  15   5       29.11       30.24     34.28 o 
   5  15   5      416.22      380.02     60.28 o 
   6  15   5      235.81      201.45     51.68 o 
   7  15   5       52.71       68.36     47.02 o 
   8  15   5       38.69       59.04     50.54 o 
   9  15   5      159.41      143.14     54.17 o 
  10  15   5      140.78      147.28     64.32 o 
   1  16   5      287.37      243.82     47.54 o 
   2  16   5      971.84      934.77    106.58 o 
   3  16   5     1154.47     1142.54    117.66 o 
   4  16   5     2080.85     2142.76    208.08 o 
   5  16   5      224.93      209.22     45.68 o 
   6  16   5      106.37      167.27     48.99 o 
   7  16   5        1.24      -21.70     43.40 o 
   8  16   5      535.37      512.90     79.34 o 
   9  16   5      171.04      135.27     61.11 o 
  10  16   5       85.40       79.23     60.80 o 
   1  17   5     1798.81     1813.19    157.33 o 
   2  17   5     2366.26     2149.70    231.39 o 
   3  17   5      164.20      122.94     39.36 o 
   4  17   5     1025.75     1092.41    118.28 o 
   5  17   5      797.01      840.72    109.06 o 
   6  17   5      223.02      238.64     52.62 o 
   7  17   5      232.65      285.97     63.28 o 
   8  17   5      704.40      624.25     91.46 o 
   9  17   5       39.10      108.65     59.56 o 
  10  17   5       18.35      -16.16     58.31 o 
   1  18   5        9.99       53.65     34.18 o 
   2  18   5      691.16      777.23    104.82 o 
   3  18   5      187.84      106.68     43.19 o 
   4  18   5     1938.37     2111.90    224.03 o 
   5  18   5       91.57       47.96     40.50 o 
   6  18   5       21.79      -12.95     38.74 o 
   7  18   5      152.30      165.93     55.21 o 
   8  18   5      297.32      400.32     72.92 o 
   9  18   5       44.90       45.06     58.31 o 
  10  18   5      205.56      160.33     65.05 o 
   1  19   5      143.15      167.69     41.43 o 
   2  19   5     3911.93     3603.28    363.86 o 
   3  19   5     1238.16     1133.22    134.65 o 
   4  19   5      800.14      695.09     83.59 o 
   5  19   5     1947.55     1823.65    196.07 o 
   6  19   5      499.42      361.79     65.15 o 
   7  19   5     1191.20     1255.74    149.77 o 
   8  19   5       33.47       33.87     49.09 o 
   9  19   5       79.53       60.49     55.72 o 
  10  19   5      274.78      348.94     77.89 o 
   1  20   5     1595.97     1433.07    169.24 o 
   2  20   5      786.31      889.40     97.88 o 
   3  20   5     1410.83     1284.85    124.19 o 
   4  20   5      604.50      614.93     83.69 o 
   5  20   5      283.99      184.26     55.31 o 
   6  20   5      161.50      145.94     53.55 o 
   7  20   5       29.01       -8.80     51.79 o 
   8  20   5       32.84       43.92     56.45 o 
   9  20   5       28.47       -9.74     51.68 o 
  10  20   5      249.23      397.21     81.31 o 
   1  21   5      502.76      524.09     78.20 o 
   2  21   5      653.93      565.52     71.36 o 
   3  21   5      547.09      542.01     75.51 o 
   4  21   5      369.47      351.74     69.19 o 
   5  21   5      358.00      284.31     66.39 o 
   6  21   5      179.53      162.41     50.86 o 
   7  21   5      163.95      150.49     58.83 o 
   8  21   5      116.41      114.55     60.80 o 
   9  21   5      181.32      141.69     67.12 o 
   1  22   5     1890.53     1764.51    183.85 o 
   2  22   5       77.95      128.85     45.16 o 
   3  22   5       52.48       30.35     41.22 o 
   4  22   5      412.30      443.09     78.41 o 
   5  22   5      511.61      553.61     80.37 o 
   6  22   5       34.63        3.31     49.61 o 
   7  22   5      345.12      250.76     70.33 o 
   8  22   5       79.73      144.69     67.32 o 
   9  22   5      120.42       69.08     59.24 o 
   1  23   5      510.16      537.14     81.41 o 
   2  23   5      807.10      798.05    109.38 o 
   3  23   5      607.50      748.33     90.21 o 
   4  23   5      566.27      541.91     75.71 o 
   5  23   5       20.84       47.96     49.61 o 
   6  23   5      296.21      216.06     61.01 o 
   7  23   5       74.80      140.66     57.28 o 
   8  23   5      137.79      213.57     66.60 o 
   9  23   5        1.93      -32.42     64.84 o 
   1  24   5       45.01       47.15     17.75 o 
   2  24   5      550.21      567.59     83.59 o 
   3  24   5      645.48      577.64     97.15 o 
   4  24   5      154.48      164.48     52.82 o 
   5  24   5       13.74       85.97     48.99 o 
   6  24   5      449.35      506.28     81.10 o 
   7  24   5       46.30       24.24     59.56 o 
   8  24   5       27.01       18.13     61.94 o 
   0  25   5     4256.08     4423.53    218.32 o 
   1  25   5      319.90      372.71     37.75 o 
   2  25   5     1475.70     1500.39    171.52 o 
   3  25   5      422.78      461.95     78.20 o 
   4  25   5      342.67      288.04     66.39 o 
   5  25   5       43.98       44.33     50.65 o 
   6  25   5       64.86       54.17     56.03 o 
   7  25   5      122.68      112.38     64.11 o 
   8  25   5       31.22       20.30     63.70 o 
   1  26   5       41.65       46.11     15.55 o 
   2  26   5       55.59      100.05     48.37 o 
   3  26   5      197.45      248.99     58.31 o 
   4  26   5       95.16      122.74     53.65 o 
   5  26   5       43.37       69.81     54.27 o 
   6  26   5       60.96      116.73     60.80 o 
   7  26   5       58.07       16.99     57.38 o 
   8  26   5      143.67      130.50     67.32 o 
   0  27   5      158.21      157.56     27.64 o 
   1  27   5      425.70      472.30     78.72 o 
   2  27   5       29.00      -11.81     23.61 o 
   3  27   5       55.37      123.57     54.58 o 
   4  27   5      102.56       90.73     56.97 o 
   5  27   5       32.02       94.67     51.89 o 
   6  27   5       65.26      112.59     63.60 o 
   7  27   5       75.23       97.98     63.60 o 
   2  28   5       10.77       10.44     26.00 o 
   3  28   5       77.41      102.35     26.10 o 
   4  28   5        1.41      -12.84     25.68 o 
   5  28   5       72.41      106.69     30.60 o 
   6  28   5        3.83      -14.85     29.69 o 
   7  28   5       31.17       17.40     30.19 o 
   2  29   5      270.40      242.02     31.02 o 
   3  29   5       15.16        3.31     26.35 o 
   4  29   5       36.04       63.32     29.27 o 
   5  29   5      105.73      144.16     33.37 o 
   6  29   5        8.74        3.52     47.17 o 
   7  29   5       26.17       58.33     33.63 o 
   1  30   5       67.78       20.33     20.66 o 
   2  30   5      123.84      110.09     28.10 o 
   3  30   5        2.15        2.42     27.08 o 
   4  30   5      108.18      147.24     37.97 o 
   5  30   5        0.42      -13.21     30.20 o 
   6  30   5       28.18       41.24     31.03 o 
   1  31   5      201.45      125.56     25.71 o 
   2  31   5      284.20      277.92     33.49 o 
   3  31   5      232.91      287.21     38.18 o 
   4  31   5       53.53       73.85     30.46 o 
   5  31   5      113.54      111.56     34.56 o 
   6  31   5       69.28       80.67     35.47 o 
   1  32   5       22.30        9.17     53.81 o 
   2  32   5       11.63        3.54     26.99 o 
   3  32   5      176.34      192.08     34.11 o 
   4  32   5       25.43        9.55     28.97 o 
   5  32   5        2.82      -16.84     33.68 o 
   2  33   5      170.41      224.87     51.49 o 
   3  33   5       74.27       73.48     31.22 o 
   4  33   5       62.74       46.32     32.63 o 
   2  34   5      152.65      221.97     35.93 o 
   3  34   5       53.08       64.24     33.83 o 
   2  35   5      132.88      238.33     60.28 o 
   4   0   6     6340.07     6270.85    643.31 o 
   6   0   6     3024.47     3020.77    274.37 o 
   8   0   6     1819.17     2052.55    220.41 o 
  10   0   6      215.91      207.36     59.76 o 
   2   1   6      734.20      718.60     84.72 o 
   3   1   6     3770.48     3678.07    242.27 o 
   4   1   6      630.46      663.66     53.21 o 
   5   1   6     2494.55     2596.47    196.64 o 
   6   1   6       82.11       82.43     24.18 o 
   7   1   6      457.51      453.43     43.26 o 
   8   1   6      171.72      193.25     32.66 o 
   9   1   6      545.55      536.91     60.49 o 
  10   1   6       69.10       11.70     47.96 o 
  11   1   6      192.51      245.16     61.11 o 
   2   2   6     6483.25     6400.32    673.13 o 
   3   2   6      844.47      959.84     68.11 o 
   4   2   6     2284.71     2188.43    162.70 o 
   5   2   6       63.95       57.33     19.76 o 
   6   2   6      588.98      460.01     46.34 o 
   7   2   6     2080.89     2171.72    153.40 o 
   8   2   6      216.90      224.27     40.29 o 
   9   2   6      213.27      215.74     54.07 o 
  10   2   6      371.90      326.37     64.63 o 
  11   2   6       87.81      111.45     56.45 o 
   2   3   6     1827.23     1695.32    180.84 o 
   3   3   6     3705.66     3613.85    231.61 o 
   4   3   6     2491.43     2652.34    189.10 o 
   5   3   6      610.24      535.77     49.35 o 
   6   3   6       59.27       59.05     38.94 o 
   7   3   6      157.41      195.15     35.37 o 
   8   3   6      146.44      122.95     32.00 o 
   9   3   6     1374.78     1627.89    153.91 o 
  10   3   6      550.82      629.53     87.94 o 
  11   3   6      160.86      241.02     67.43 o 
   2   4   6     8568.86     8573.43    772.57 o 
   3   4   6     1406.75     1334.60     98.09 o 
   4   4   6     2068.86     1925.02    129.21 o 
   5   4   6     2344.94     2441.12    169.53 o 
   6   4   6     2893.46     2912.63    223.41 o 
   7   4   6     2074.78     2052.01    183.17 o 
   8   4   6      287.41      251.63     34.95 o 
   9   4   6       34.97       35.53     46.71 o 
  10   4   6      139.39      132.06     54.17 o 
  11   4   6       14.53       88.87     56.76 o 
   2   5   6     2690.73     2736.56    230.35 o 
   3   5   6     1591.79     1539.75    144.69 o 
   4   5   6     1500.55     1317.37    164.79 o 
   5   5   6       98.47      118.83     22.24 o 
   6   5   6        2.06       17.88     20.53 o 
   7   5   6      122.44      149.05     29.33 o 
   8   5   6      692.70      741.08     79.65 o 
   9   5   6      436.41      404.88     78.51 o 
  10   5   6      379.39      447.13     78.10 o 
  11   5   6       58.98        0.62     54.27 o 
   2   6   6     1101.40      928.24     97.98 o 
   3   6   6     1661.67     1428.51    166.03 o 
   4   6   6      385.01      375.65     42.24 o 
   5   6   6      579.49      646.22     73.28 o 
   6   6   6      505.31      498.83     58.26 o 
   7   6   6      547.30      548.12     72.92 o 
   8   6   6      206.14      163.03     49.09 o 
   9   6   6      221.15      212.74     58.31 o 
  10   6   6       30.95      -23.67     47.33 o 
  11   6   6      102.46      233.15     66.81 o 
   2   7   6     1040.23     1065.27    128.95 o 
   3   7   6      497.18      402.39     61.11 o 
   4   7   6     1438.24     1542.25     99.49 o 
   5   7   6      114.96      102.17     22.33 o 
   6   7   6      142.26      138.08     23.74 o 
   7   7   6      160.28       83.07     43.71 o 
   8   7   6      469.28      453.45     80.27 o 
   9   7   6       11.84       24.34     44.43 o 
  10   7   6      322.12      330.82     76.54 o 
  11   7   6      167.06      173.38     64.73 o 
   2   8   6     3899.95     4072.47    406.64 o 
   3   8   6     3120.74     2738.53    290.63 o 
   4   8   6      707.26      683.20     55.86 o 
   5   8   6     2186.36     2318.88    151.22 o 
   6   8   6       33.76       -9.32     34.08 o 
   7   8   6     1141.78     1199.19    127.29 o 
   8   8   6      123.46      121.29     48.99 o 
   9   8   6       50.91       35.63     50.86 o 
  10   8   6      226.97      256.76     69.19 o 
  11   8   6      438.65      490.53     88.25 o 
   2   9   6      963.65      896.34    113.10 o 
   3   9   6     1052.49     1227.57    139.62 o 
   4   9   6     2359.86     2206.98    189.65 o 
   5   9   6       43.15       62.35     33.56 o 
   6   9   6     1644.94     1770.93    176.08 o 
   7   9   6      213.49      272.09     56.24 o 
   8   9   6     1192.72     1195.05    135.37 o 
   9   9   6      317.65      459.25     78.72 o 
  10   9   6      367.52      365.21     75.71 o 
  11   9   6        0.02      -14.40     57.59 o 
   2  10   6      230.69      311.45     49.82 o 
   3  10   6     2469.68     2448.10    228.18 o 
   4  10   6      484.85      406.84     54.27 o 
   5  10   6     1873.22     1776.83    188.20 o 
   6  10   6      123.44      105.65     40.71 o 
   7  10   6      410.07      413.16     68.67 o 
   8  10   6      120.25      129.68     51.06 o 
   9  10   6      266.98      218.23     56.55 o 
  10  10   6      147.21      219.16     67.12 o 
  11  10   6      324.79      393.27     86.38 o 
   2  11   6      903.63      938.29    106.89 o 
   3  11   6      821.80      738.80     79.34 o 
   4  11   6      458.05      344.39     62.97 o 
   5  11   6      460.73      372.04     56.03 o 
   6  11   6        1.27       13.46     37.49 o 
   7  11   6      133.76       61.83     46.30 o 
   8  11   6      484.12      507.21     78.10 o 
   9  11   6      379.84      415.54     75.30 o 
  10  11   6      224.35      200.21     63.70 o 
  11  11   6       26.45       25.79     63.39 o 
   1  12   6     5707.95     6003.84    590.27 o 
   2  12   6      269.70      239.78     48.47 o 
   3  12   6     2226.58     2069.43    211.40 o 
   4  12   6      674.33      548.84     74.68 o 
   5  12   6     2259.53     1986.99    188.30 o 
   6  12   6     1051.40     1232.65    132.89 o 
   7  12   6      523.19      461.43     67.84 o 
   8  12   6      396.73      344.39     66.50 o 
   9  12   6       12.05      -23.30     51.06 o 
  10  12   6      283.02      329.37     74.68 o 
   1  13   6      586.51      575.98     79.13 o 
   2  13   6      475.49      425.49     55.93 o 
   3  13   6     1869.15     1772.69    193.17 o 
   4  13   6      331.46      267.85     50.03 o 
   5  13   6      262.18      293.53     56.14 o 
   6  13   6      106.75       42.16     38.94 o 
   7  13   6      854.29      826.74    103.58 o 
   8  13   6      282.18      296.54     63.28 o 
   9  13   6      707.24      837.41    103.89 o 
  10  13   6      294.29      296.54     71.88 o 
   1  14   6     3602.12     3631.76    330.09 o 
   2  14   6     2427.52     2058.25    191.41 o 
   3  14   6     1449.38     1464.24    140.34 o 
   4  14   6      131.26      136.72     44.43 o 
   5  14   6     2229.95     2134.37    248.99 o 
   6  14   6      899.08      981.79    126.88 o 
   7  14   6      207.43      173.59     54.38 o 
   8  14   6        3.61       21.85     45.88 o 
   9  14   6      378.78      385.82     75.71 o 
  10  14   6       63.77       67.12     59.87 o 
   1  15   6      228.97      378.98     62.66 o 
   2  15   6       96.57      193.27     47.02 o 
   3  15   6      978.36      892.61    114.55 o 
   4  15   6      256.86      184.26     48.89 o 
   5  15   6      567.27      498.61     66.39 o 
   6  15   6      317.95      245.06     56.55 o 
   7  15   6      374.44      333.51     60.49 o 
   8  15   6      332.64      352.57     70.02 o 
   9  15   6      203.57      260.70     68.36 o 
  10  15   6       65.71      129.57     60.38 o 
   1  16   6      690.38      640.61     80.58 o 
   2  16   6       44.74       60.80     38.01 o 
   3  16   6      915.69      898.62    105.34 o 
   4  16   6     2188.92     2137.38    199.49 o 
   5  16   6       31.86       48.58     37.91 o 
   6  16   6      611.13      676.86     85.55 o 
   7  16   6       52.53       27.34     41.84 o 
   8  16   6      247.41      234.49     64.42 o 
   9  16   6       48.19       71.05     59.87 o 
  10  16   6       48.75      -13.88     60.18 o 
   1  17   6      288.63      212.54     49.61 o 
   2  17   6      723.73      917.47    114.14 o 
   3  17   6     1113.19     1013.28    141.48 o 
   4  17   6      400.83      387.89     71.36 o 
   5  17   6      100.95      109.79     44.54 o 
   6  17   6      130.73       72.19     45.16 o 
   7  17   6      454.69      497.47     78.41 o 
   8  17   6      355.27      385.20     71.88 o 
   9  17   6      153.24      136.62     64.22 o 
  10  17   6       14.70       58.52     64.53 o 
   1  18   6      791.40      723.47     91.25 o 
   2  18   6     2469.93     2508.69    240.19 o 
   3  18   6      253.38      228.07     56.34 o 
   4  18   6      430.38      381.26     67.43 o 
   5  18   6      744.33      690.12     90.42 o 
   6  18   6      645.50      659.46     98.60 o 
   7  18   6      197.60      204.04     62.15 o 
   8  18   6      192.57      122.01     56.34 o 
   9  18   6      122.71      141.48     65.36 o 
   1  19   6      409.43      436.36     71.88 o 
   2  19   6      295.39      330.82     58.11 o 
   3  19   6     1329.40     1455.64    149.77 o 
   4  19   6       99.20      197.52     50.65 o 
   5  19   6      207.42      204.66     53.65 o 
   6  19   6      250.08      209.64     61.63 o 
   7  19   6      398.56      313.42     69.60 o 
   8  19   6       17.41       -5.59     47.85 o 
   9  19   6      327.77      475.93     85.14 o 
   1  20   6      126.54      102.02     44.95 o 
   2  20   6      855.31      749.99    106.27 o 
   3  20   6       29.09       21.85     41.02 o 
   4  20   6     1158.69     1117.16    127.40 o 
   5  20   6      241.93      302.96     61.73 o 
   6  20   6     1111.89     1068.38    119.53 o 
   7  20   6      128.62       91.97     54.69 o 
   8  20   6        3.84       33.66     51.17 o 
   9  20   6       55.36       71.16     61.21 o 
   2  21   6     1225.90     1224.78    137.75 o 
   3  21   6      148.76       88.97     52.41 o 
   4  21   6      967.98     1064.34    132.27 o 
   5  21   6      261.22      226.73     62.04 o 
   6  21   6      228.43      242.57     64.94 o 
   7  21   6      109.70      137.34     59.97 o 
   8  21   6      353.13      395.55     73.85 o 
   9  21   6      144.50      107.82     67.84 o 
   2  22   6      699.63      540.14     71.88 o 
   3  22   6      891.17      809.54    104.71 o 
   4  22   6      723.98      673.96    101.92 o 
   5  22   6      385.54      338.69     67.32 o 
   6  22   6      243.28      215.95     64.63 o 
   7  22   6       72.34      146.66     64.94 o 
   8  22   6        5.70        7.77     56.66 o 
   2  23   6      282.33      192.75     57.48 o 
   3  23   6     1187.01     1288.06    155.36 o 
   4  23   6      325.32      174.21     55.31 o 
   5  23   6      125.11       95.91     56.14 o 
   6  23   6       58.69       68.26     56.14 o 
   7  23   6       96.32       79.34     64.01 o 
   8  23   6       53.26       49.82     67.12 o 
   2  24   6      626.04      601.77     96.64 o 
   3  24   6        3.32       35.84     50.86 o 
   4  24   6      313.10      319.94     64.01 o 
   5  24   6      406.15      392.96     77.27 o 
   6  24   6      211.55      147.70     64.53 o 
   7  24   6       44.78       -3.94     56.86 o 
   8  24   6        6.72       15.74     66.08 o 
   2  25   6      252.42      271.99     66.18 o 
   3  25   6      767.24      858.33    101.09 o 
   4  25   6      225.56      265.88     62.66 o 
   5  25   6      208.21      250.34     67.74 o 
   6  25   6       88.99       12.33     53.55 o 
   7  25   6       29.63       36.35     62.97 o 
   8  25   6      215.28      281.10     76.96 o 
   2  26   6      132.60      164.79     58.52 o 
   3  26   6      108.53       37.70     56.34 o 
   4  26   6      711.40      669.72     97.05 o 
   5  26   6      337.39      428.49     77.68 o 
   6  26   6      384.17      435.74     79.75 o 
   7  26   6       61.87       52.82     65.56 o 
   2  27   6       12.94       -1.66     50.96 o 
   3  27   6       25.97       78.92     57.79 o 
   4  27   6      280.65      235.74     67.43 o 
   5  27   6       25.18       39.36     61.32 o 
   6  27   6       43.30       20.61     57.28 o 
   7  27   6       35.70       60.70     65.77 o 
   1  28   6      142.49      117.73     25.48 o 
   2  28   6        9.80       17.19     54.27 o 
   3  28   6      270.57      363.76     73.75 o 
   4  28   6       91.94       71.78     61.52 o 
   5  28   6      328.75      357.85     82.76 o 
   6  28   6       27.87      -26.72     64.63 o 
   1  29   6       22.28       34.98     27.35 o 
   2  29   6      255.11      251.25     33.77 o 
   3  29   6       89.13      191.41     64.11 o 
   4  29   6       30.44       11.60     59.24 o 
   5  29   6       11.45       29.42     63.28 o 
   6  29   6       14.46       48.27     63.60 o 
   1  30   6      149.61      253.83     61.21 o 
   2  30   6       51.52       58.82     28.94 o 
   3  30   6      140.26      123.61     32.46 o 
   4  30   6       65.18       65.02     32.47 o 
   5  30   6      117.80      173.61     35.40 o 
   2  31   6      167.67      309.05     41.78 o 
   3  31   6       51.47       21.89     30.29 o 
   4  31   6       93.50      151.10     35.41 o 
   5  31   6       54.67       22.50     32.01 o 
   2  32   6       60.76       76.87     52.51 o 
   3  32   6      115.74      182.58     35.32 o 
   4  32   6       89.24       40.94     34.13 o 
   2  33   6       53.99       34.74     38.19 o 
   3  33   6        3.95      -15.54     31.07 o 
   4   0   7     3009.31     2880.22    270.64 o 
   6   0   7     2056.95     1982.01    215.13 o 
   8   0   7      381.26      360.65     66.50 o 
   3   1   7      267.88      209.43     40.50 o 
   4   1   7     1087.58      945.77     90.73 o 
   5   1   7      566.76      583.02     89.07 o 
   6   1   7     1129.38      973.09     71.96 o 
   7   1   7      898.21      998.56     83.17 o 
   8   1   7      142.32      119.74     31.54 o 
   9   1   7      328.09      281.52     62.87 o 
   3   2   7      900.83     1116.75    100.68 o 
   4   2   7      977.73      964.36     76.55 o 
   5   2   7       55.55       37.29     28.17 o 
   6   2   7      249.96      207.16     32.11 o 
   7   2   7     1357.09     1339.09    105.93 o 
   8   2   7       75.78       38.78     29.24 o 
   9   2   7      470.16      469.61     75.40 o 
  10   2   7      262.46      199.69     61.73 o 
   3   3   7     1298.77     1061.54    121.70 o 
   4   3   7      760.88      683.25     51.20 o 
   5   3   7     2453.09     2291.92    153.49 o 
   6   3   7      107.63      136.58     27.10 o 
   7   3   7     1752.98     1711.18    117.69 o 
   8   3   7      168.77      163.86     50.34 o 
   9   3   7      135.11       99.85     51.37 o 
  10   3   7      332.45      254.90     69.50 o 
   3   4   7       39.22       30.76     31.80 o 
   4   4   7     1573.10     1462.64     93.77 o 
   5   4   7      414.10      382.94     44.12 o 
   6   4   7      135.90      140.37     29.62 o 
   7   4   7       84.96       82.03     28.40 o 
   8   4   7      576.70      521.71     83.90 o 
   9   4   7      307.29      377.74     70.95 o 
  10   4   7      409.03      458.53     80.17 o 
   3   5   7      988.38      850.04     93.74 o 
   4   5   7      482.35      480.45     40.63 o 
   5   5   7      895.23      936.79     76.45 o 
   6   5   7      372.10      390.50     37.55 o 
   7   5   7      348.65      342.11     56.55 o 
   8   5   7      256.39      273.23     62.56 o 
   9   5   7      155.25       88.25     51.89 o 
  10   5   7       85.16       79.86     56.55 o 
   3   6   7     2040.09     1960.88    204.66 o 
   4   6   7      685.79      614.20     70.85 o 
   5   6   7       10.45       25.41     21.23 o 
   6   6   7       56.48       42.36     37.60 o 
   7   6   7       15.86       32.11     41.84 o 
   8   6   7      133.13      159.71     52.41 o 
   9   6   7      391.93      280.38     66.29 o 
  10   6   7       16.88      -25.38     50.75 o 
   2   7   7     1739.31     1776.83    180.01 o 
   4   7   7      186.27      141.59     38.63 o 
   5   7   7      456.66      396.38     61.21 o 
   6   7   7      517.93      485.66     70.33 o 
   7   7   7      596.46      595.25     72.30 o 
   8   7   7       41.52       68.88     46.82 o 
   9   7   7       20.31        0.62     50.03 o 
  10   7   7      216.14      134.96     63.18 o 
   2   8   7       37.84       71.05     35.94 o 
   3   8   7     2023.10     2125.15    204.35 o 
   4   8   7      200.16      189.44     44.64 o 
   5   8   7      792.58      760.24     95.50 o 
   6   8   7      115.88      106.37     40.81 o 
   7   8   7      410.13      386.54     63.28 o 
   8   8   7      194.31      228.49     57.59 o 
   9   8   7      468.23      562.41     86.80 o 
  10   8   7       92.67       74.88     59.66 o 
   2   9   7     1167.80     1058.02    105.75 o 
   3   9   7     2900.35     2802.95    257.59 o 
   4   9   7      585.18      593.69     78.92 o 
   5   9   7      169.27      209.22     46.40 o 
   6   9   7      932.66      810.48    114.76 o 
   7   9   7      334.83      345.22     64.53 o 
   8   9   7      184.13      169.45     54.38 o 
   9   9   7       96.01      124.39     56.76 o 
  10   9   7       61.12       87.11     55.31 o 
   2  10   7       29.54       42.98     32.63 o 
   3  10   7     1890.23     1771.45    195.24 o 
   4  10   7      240.85      199.07     49.09 o 
   5  10   7      323.55      286.07     58.00 o 
   6  10   7        0.36       32.32     40.50 o 
   7  10   7       50.85       29.73     42.57 o 
   8  10   7        3.45        4.14     46.82 o 
   9  10   7      457.21      434.19     78.61 o 
  10  10   7        3.61       19.16     58.52 o 
   2  11   7      812.51      773.40    101.71 o 
   3  11   7      506.58      551.54     97.26 o 
   4  11   7      268.28      206.94     44.85 o 
   5  11   7       46.46      -18.44     38.74 o 
   6  11   7      665.02      556.09     82.24 o 
   7  11   7      323.35      253.76     58.73 o 
   8  11   7      255.09      281.72     62.97 o 
   9  11   7       23.93       28.38     52.31 o 
  10  11   7        8.74      -16.68     57.59 o 
   2  12   7     1602.04     1497.80    159.51 o 
   3  12   7      568.96      427.45     63.49 o 
   4  12   7      388.35      351.43     52.41 o 
   5  12   7      218.48      191.41     49.51 o 
   6  12   7      128.16      151.74     48.58 o 
   7  12   7      173.44      219.68     58.62 o 
   8  12   7      340.30      377.12     67.84 o 
   9  12   7      384.78      345.42     77.27 o 
  10  12   7       59.73       73.43     62.46 o 
   2  13   7      274.39      209.43     48.68 o 
   3  13   7      204.26      211.40     49.41 o 
   4  13   7      329.24      363.13     60.28 o 
   5  13   7      905.15      774.85    113.52 o 
   6  13   7      225.22      210.26     50.86 o 
   7  13   7       86.65      126.05     52.62 o 
   8  13   7       90.84      130.09     56.24 o 
   9  13   7      111.70      116.73     61.32 o 
  10  13   7      123.14       97.98     62.66 o 
   2  14   7      395.81      405.81     71.57 o 
   3  14   7      463.61      453.45     71.05 o 
   4  14   7      332.08      411.50     69.91 o 
   5  14   7      279.75      308.86     54.48 o 
   6  14   7       84.61       89.07     44.95 o 
   7  14   7      321.06      285.56     64.32 o 
   8  14   7      222.04      178.98     63.70 o 
   9  14   7        1.88       81.51     59.14 o 
  10  14   7       78.51       43.92     62.97 o 
   2  15   7      736.02      522.85     79.34 o 
   3  15   7      286.00      336.62     56.14 o 
   4  15   7      586.28      528.85     82.14 o 
   5  15   7       66.75       55.00     44.85 o 
   6  15   7      102.08      119.84     47.54 o 
   7  15   7      284.56      329.78     70.12 o 
   8  15   7      188.65      201.66     64.01 o 
   9  15   7       37.05        1.35     56.45 o 
   2  16   7      575.32      508.24     68.88 o 
   3  16   7       50.96        8.70     38.43 o 
   4  16   7      601.21      609.54     82.34 o 
   5  16   7      342.65      297.26     60.28 o 
   6  16   7       26.61       92.91     45.26 o 
   7  16   7        0.23       46.71     51.79 o 
   8  16   7       36.77       94.67     55.31 o 
   9  16   7       43.71       22.89     54.79 o 
   2  17   7      165.61      202.49     56.24 o 
   3  17   7      196.38      237.39     59.45 o 
   4  17   7      761.36      784.79     97.67 o 
   5  17   7      234.81      281.72     57.90 o 
   6  17   7      134.94      140.45     55.41 o 
   7  17   7      575.35      464.12     82.76 o 
   8  17   7      117.70      122.43     62.04 o 
   9  17   7        2.22       48.37     60.70 o 
   2  18   7     1717.36     1645.71    164.58 o 
   3  18   7      462.63      413.58     68.46 o 
   4  18   7      782.31      708.04     99.33 o 
   5  18   7      335.87      244.75     61.11 o 
   6  18   7       27.02       34.28     48.37 o 
   7  18   7      247.14      225.17     65.87 o 
   8  18   7      236.26      218.75     64.94 o 
   9  18   7       64.35       97.15     61.63 o 
   2  19   7      324.71      282.04     64.11 o 
   3  19   7      186.78      181.67     53.44 o 
   4  19   7       27.49       23.93     44.02 o 
   5  19   7      194.38      214.40     54.17 o 
   6  19   7      631.55      639.89     87.62 o 
   7  19   7      259.49      251.38     63.08 o 
   8  19   7       17.46       10.05     57.28 o 
   9  19   7       31.30       27.45     63.18 o 
   2  20   7      240.09      285.14     59.97 o 
   3  20   7      302.63      236.88     55.83 o 
   4  20   7       79.81       80.58     51.79 o 
   5  20   7      220.74      262.36     63.60 o 
   6  20   7      170.69      163.55     59.97 o 
   7  20   7       13.30       -1.35     51.79 o 
   8  20   7      101.28      136.20     60.90 o 
   2  21   7       78.38       65.15     51.37 o 
   3  21   7      275.35      261.94     59.56 o 
   4  21   7      737.09      751.33    113.31 o 
   5  21   7       61.24      116.83     56.03 o 
   6  21   7      562.65      509.69     80.89 o 
   7  21   7       44.87      178.77     60.18 o 
   8  21   7       59.17       62.04     57.69 o 
   2  22   7        0.57      -23.72     47.44 o 
   3  22   7       60.68       66.60     53.76 o 
   4  22   7      710.81      668.16     93.53 o 
   5  22   7      142.18      187.47     64.11 o 
   6  22   7      395.11      434.19     78.72 o 
   7  22   7       62.34       91.35     54.38 o 
   8  22   7        3.00      -28.69     57.38 o 
   2  23   7     1362.41     1322.45    141.69 o 
   3  23   7       94.21       55.10     54.69 o 
   4  23   7       57.52       76.44     56.45 o 
   5  23   7      306.29      196.90     71.47 o 
   6  23   7       82.74       61.63     56.97 o 
   7  23   7       64.30       81.82     58.42 o 
   2  24   7      298.86      318.08     69.29 o 
   3  24   7     1082.42     1152.17    142.42 o 
   4  24   7      106.34      241.02     64.94 o 
   5  24   7      541.87      520.26     90.84 o 
   6  24   7      119.14      113.93     66.50 o 
   7  24   7      150.18       98.19     65.36 o 
   2  25   7       28.67       67.74     54.27 o 
   3  25   7       62.68       60.18     57.07 o 
   4  25   7      445.33      516.74     85.14 o 
   5  25   7       39.89       66.08     58.11 o 
   6  25   7      418.59      535.79     94.05 o 
   7  25   7      162.00      199.59     70.53 o 
   3  26   7       24.20        2.28     54.69 o 
   4  26   7        5.10       32.42     55.31 o 
   5  26   7       11.60       30.04     58.42 o 
   6  26   7        1.40       21.96     65.77 o 
   3  27   7       64.95      139.62     58.42 o 
   4  27   7      120.06      122.84     67.63 o 
   5  27   7       35.97       47.13     59.97 o 
   6  27   7       29.03      111.96     66.18 o 
   3  28   7      152.06      310.10     67.01 o 
   4  28   7      101.46       28.79     64.11 o 
   5  28   7       19.89      -21.54     63.80 o 
   3  29   7      194.05      159.71     63.39 o 
   4  29   7       26.38       20.82     60.07 o 
   5  29   7      325.16      349.36     87.73 o 
   3  30   7       20.67       42.47     60.28 o 
   4  30   7      103.96      195.45     69.50 o 
   2  31   7       23.44       94.46     49.41 o 
   3  31   7      141.23      131.81     35.98 o 
   8   0   8      731.17      756.31    103.16 o 
   4   1   8      864.29      759.04     63.64 o 
   5   1   8      625.62      611.96     59.49 o 
   6   1   8      184.78      152.15     31.88 o 
   7   1   8      115.84      159.21     47.18 o 
   8   1   8       52.37       45.68     43.92 o 
   4   2   8      286.53      218.44     44.54 o 
   5   2   8       21.97       18.25     24.04 o 
   6   2   8      606.84      676.37     53.23 o 
   7   2   8       98.98      109.03     31.76 o 
   8   2   8      298.76      293.84     60.07 o 
   9   2   8       44.56       45.16     49.20 o 
   4   3   8      467.14      517.25     68.57 o 
   5   3   8        3.30        7.81     23.15 o 
   6   3   8      118.43      119.20     28.68 o 
   7   3   8      228.96      203.94     56.03 o 
   8   3   8      481.13      397.62     65.67 o 
   9   3   8      269.65      400.84     70.02 o 
   4   4   8     1139.31     1073.66    106.48 o 
   5   4   8        7.64       26.58     24.33 o 
   6   4   8     1703.52     1602.10    164.06 o 
   7   4   8      297.34      303.89     62.66 o 
   8   4   8      145.59      149.56     50.13 o 
   9   4   8       18.85       22.17     49.61 o 
  10   4   8       40.95       45.47     56.24 o 
   3   5   8       57.93       41.84     34.28 o 
   4   5   8      366.89      338.69     58.52 o 
   5   5   8      281.49      262.27     36.37 o 
   6   5   8       58.53       51.99     43.29 o 
   7   5   8       74.76       40.29     40.60 o 
   8   5   8       73.69       98.19     48.47 o 
   9   5   8      582.72      576.29     85.55 o 
  10   5   8       11.41       45.06     57.90 o 
   3   6   8      383.73      325.43     60.70 o 
   4   6   8      430.24      381.88     61.42 o 
   5   6   8     1048.24      969.77    115.18 o 
   6   6   8      341.14      299.85     62.04 o 
   7   6   8       96.33       23.51     44.12 o 
   8   6   8      173.18      137.13     51.99 o 
   9   6   8       23.08      -16.99     48.89 o 
  10   6   8       11.26       39.15     58.31 o 
   3   7   8      314.23      293.43     54.27 o 
   4   7   8      991.82      931.55    112.28 o 
   5   7   8      527.85      474.68     68.77 o 
   6   7   8       16.66       42.36     42.47 o 
   7   7   8      159.67      177.22     52.82 o 
   8   7   8      472.00      390.69     69.19 o 
   9   7   8       28.08       53.24     53.34 o 
  10   7   8      258.14      285.56     72.50 o 
   3   8   8      660.76      535.17     85.14 o 
   4   8   8      427.15      417.93     70.22 o 
   5   8   8      988.60     1019.90    109.89 o 
   6   8   8       62.06       15.12     43.29 o 
   7   8   8      913.21      998.98    125.74 o 
   8   8   8      120.07       70.43     51.58 o 
   9   8   8        8.47       65.77     54.48 o 
  10   8   8        4.50       17.09     58.73 o 
   3   9   8       54.77       59.14     39.77 o 
   4   9   8      151.37      161.27     52.31 o 
   5   9   8      159.26      146.77     49.20 o 
   6   9   8      171.51       38.63     42.88 o 
   7   9   8       62.66       27.76     46.51 o 
   8   9   8      159.19      131.13     53.65 o 
   9   9   8       68.72       23.51     53.86 o 
   3  10   8     1900.00     1757.36    167.58 o 
   4  10   8      610.68      622.69     80.89 o 
   5  10   8       97.87       88.04     45.26 o 
   6  10   8      353.57      409.43     64.32 o 
   7  10   8      246.75      215.44     60.07 o 
   8  10   8      295.83      175.56     60.18 o 
   9  10   8      170.61      100.57     58.73 o 
   3  11   8      511.08      399.80     70.12 o 
   4  11   8      756.70      772.57     89.28 o 
   5  11   8       48.96       45.57     41.53 o 
   6  11   8       84.14      126.26     48.16 o 
   7  11   8       71.00      125.22     52.10 o 
   8  11   8      347.37      331.34     71.88 o 
   9  11   8      221.02      212.12     67.63 o 
   3  12   8      921.23      867.13     88.25 o 
   4  12   8      109.89      139.20     45.88 o 
   5  12   8      823.82      718.81    100.78 o 
   6  12   8       63.84       31.90     48.37 o 
   7  12   8      546.43      612.65     82.65 o 
   8  12   8       20.46       25.17     47.44 o 
   9  12   8       26.29       55.10     58.62 o 
   3  13   8      265.84      266.60     59.76 o 
   4  13   8       27.33       84.72     44.12 o 
   5  13   8       88.81      161.99     50.86 o 
   6  13   8      328.38      264.63     64.11 o 
   7  13   8      243.73      226.21     60.80 o 
   8  13   8       34.13      134.03     56.55 o 
   9  13   8       69.25       52.93     58.93 o 
   3  14   8      379.37      475.10     70.64 o 
   4  14   8      149.50      132.27     50.44 o 
   5  14   8      128.20      119.63     53.03 o 
   6  14   8      198.83      168.31     57.17 o 
   7  14   8      271.33      241.43     66.39 o 
   8  14   8      101.32       83.38     57.69 o 
   9  14   8       95.04       26.72     55.00 o 
   3  15   8      213.89      162.92     47.85 o 
   4  15   8      877.85      741.60     98.60 o 
   5  15   8      464.59      532.07     74.16 o 
   6  15   8       68.83       50.65     52.20 o 
   7  15   8       57.57       11.70     47.96 o 
   8  15   8       21.02        5.39     53.76 o 
   9  15   8      139.91       93.84     60.80 o 
   3  16   8      509.95      411.71     72.81 o 
   4  16   8      745.48      814.62    105.44 o 
   5  16   8       11.61      -14.71     47.13 o 
   6  16   8      102.90      159.30     58.83 o 
   7  16   8      156.72      162.51     58.42 o 
   8  16   8      365.57      303.16     71.36 o 
   3  17   8      466.77      459.98     74.06 o 
   4  17   8      259.86      335.48     62.04 o 
   5  17   8      449.36      439.26     77.99 o 
   6  17   8       69.41       77.06     55.72 o 
   7  17   8      468.64      478.41     80.89 o 
   8  17   8      229.99      246.51     69.50 o 
   3  18   8      114.42      139.41     49.92 o 
   4  18   8      293.71      282.24     61.73 o 
   5  18   8      383.97      282.55     63.91 o 
   6  18   8      251.65      205.29     63.60 o 
   7  18   8       34.55       28.59     53.55 o 
   8  18   8      190.86      157.43     66.91 o 
   3  19   8      273.81      261.01     60.28 o 
   4  19   8      148.47      141.28     57.69 o 
   5  19   8      251.67      261.42     61.32 o 
   6  19   8       70.09       80.27     58.11 o 
   7  19   8      104.62       12.74     57.28 o 
   8  19   8       84.59       82.55     62.87 o 
   3  20   8      294.21      288.66     70.33 o 
   4  20   8       82.85      102.64     56.45 o 
   5  20   8      188.27      231.80     60.18 o 
   6  20   8       99.29      133.72     62.25 o 
   7  20   8       12.57       -3.63     58.83 o 
   3  21   8      740.32      699.44    102.13 o 
   4  21   8      156.75      172.04     67.01 o 
   5  21   8      136.62      163.03     62.35 o 
   6  21   8        5.54      -14.71     50.23 o 
   7  21   8      136.52      180.43     65.87 o 
   3  22   8       43.74       71.26     52.31 o 
   4  22   8       29.34       10.77     57.38 o 
   5  22   8       64.60      110.51     60.59 o 
   6  22   8      362.44      365.00     77.47 o 
   7  22   8       51.40      114.35     66.91 o 
   3  23   8       90.23      127.60     58.42 o 
   4  23   8        5.02      -24.65     50.34 o 
   5  23   8       34.39       27.55     55.52 o 
   6  23   8      158.73      161.78     62.46 o 
   3  24   8      389.76      352.78     77.37 o 
   4  24   8       14.28       26.20     60.59 o 
   5  24   8       33.27      -12.84     62.04 o 
   6  24   8      302.92      296.22     84.00 o 
   3  25   8        6.89      -27.81     55.62 o 
   4  25   8      116.84       83.38     63.91 o 
   5  25   8       45.82       49.72     61.21 o 
   6  25   8       42.86       64.73     65.15 o 
   3  26   8      102.32      139.10     63.70 o 
   4  26   8       95.25       85.24     65.56 o 
   5  26   8       81.53      216.68     75.09 o 
   4  27   8       13.30       -5.39     57.38 o 
   5  27   8       36.75       87.52     72.09 o 
   4  28   8       38.25      -23.30     64.11 o 
   6   0   9      324.42      246.72     53.55 o 
   5   1   9       18.42       29.31     37.49 o 
   6   1   9      593.05      599.78     57.70 o 
   7   1   9      489.97      520.26     81.00 o 
   5   2   9       98.64       76.23     41.12 o 
   6   2   9      110.76      165.00     48.37 o 
   7   2   9       49.99       68.67     50.44 o 
   8   2   9       92.45       63.91     54.27 o 
   5   3   9      496.72      504.72     72.40 o 
   6   3   9      350.30      383.02     67.22 o 
   7   3   9      277.36      335.48     62.97 o 
   8   3   9        4.29       56.97     51.48 o 
   5   4   9       34.89       28.48     39.15 o 
   6   4   9       75.86      132.16     49.51 o 
   7   4   9       69.83       38.01     47.64 o 
   8   4   9      160.64      194.62     58.73 o 
   9   4   9      361.35      494.36     80.58 o 
   5   5   9       12.93       37.08     36.87 o 
   6   5   9      670.82      652.52     98.91 o 
   7   5   9      187.58      158.47     54.17 o 
   8   5   9       50.30       57.90     52.82 o 
   9   5   9      111.80      126.98     60.18 o 
   4   6   9      213.49      192.55     48.89 o 
   5   6   9        7.76        4.87     41.84 o 
   6   6   9       60.89       48.58     46.71 o 
   7   6   9       77.01       66.50     50.96 o 
   8   6   9       26.58       90.32     55.72 o 
   9   6   9       76.18      122.12     63.18 o 
   4   7   9       30.73       10.77     41.02 o 
   5   7   9      775.11      751.75     93.01 o 
   6   7   9      259.74      332.68     62.46 o 
   7   7   9      115.90      136.82     56.76 o 
   8   7   9      122.41      156.40     60.07 o 
   9   7   9       42.59       31.18     57.59 o 
   4   8   9       95.96       47.96     43.09 o 
   5   8   9       30.25      -19.58     39.15 o 
   6   8   9       75.47       72.81     48.99 o 
   7   8   9       73.51       48.68     47.33 o 
   8   8   9       71.75       56.34     55.31 o 
   9   8   9      382.70      459.05     85.14 o 
   4   9   9      263.82      263.91     56.86 o 
   5   9   9      208.36      316.32     58.73 o 
   6   9   9      279.35      220.30     57.38 o 
   7   9   9      128.28      172.56     59.76 o 
   8   9   9      154.15      173.90     63.91 o 
   9   9   9       50.17       52.62     57.59 o 
   4  10   9      139.00       89.28     45.68 o 
   5  10   9       81.28       56.24     50.03 o 
   6  10   9      140.65      115.28     55.21 o 
   7  10   9       23.98       25.38     52.41 o 
   8  10   9      119.11      161.89     62.77 o 
   4  11   9       87.73      115.59     50.03 o 
   5  11   9      119.91      111.76     48.89 o 
   6  11   9      398.00      387.37     71.67 o 
   7  11   9       77.77       95.50     55.93 o 
   8  11   9       16.14       21.03     56.45 o 
   4  12   9      227.50      271.57     59.14 o 
   5  12   9      122.80       97.05     54.89 o 
   6  12   9       18.11       35.73     47.13 o 
   7  12   9      305.50      304.30     74.16 o 
   8  12   9        5.86       74.57     55.52 o 
   4  13   9      179.15      135.58     52.93 o 
   5  13   9      846.74      910.74    113.73 o 
   6  13   9       24.73       50.54     48.78 o 
   7  13   9      162.04      211.91     66.29 o 
   8  13   9       47.81       47.13     60.49 o 
   4  14   9       41.13       32.83     43.71 o 
   5  14   9      160.44      199.69     60.18 o 
   6  14   9       61.45       40.29     53.55 o 
   7  14   9       35.36       21.13     57.48 o 
   8  14   9      270.90      271.06     72.71 o 
   4  15   9      327.50      280.27     65.67 o 
   5  15   9      131.98       38.43     54.69 o 
   6  15   9      111.71      102.64     58.73 o 
   7  15   9       52.61      109.17     60.70 o 
   8  15   9       79.36       90.42     65.15 o 
   4  16   9      170.34      192.86     56.45 o 
   5  16   9      273.26      281.52     63.91 o 
   6  16   9       57.96      -17.61     48.16 o 
   7  16   9      113.54      107.61     63.80 o 
   4  17   9      399.91      370.90     72.61 o 
   5  17   9      786.33      757.24    108.34 o 
   6  17   9      221.15      218.85     66.29 o 
   7  17   9      213.32      196.17     70.22 o 
   4  18   9       84.29       68.57     48.58 o 
   5  18   9        9.73        0.10     48.16 o 
   6  18   9       73.44       15.23     56.66 o 
   7  18   9       48.48      -29.05     58.11 o 
   4  19   9      126.21       78.41     57.17 o 
   5  19   9       23.10      105.65     59.56 o 
   6  19   9       52.21       60.70     55.93 o 
   7  19   9       35.39      -13.78     59.97 o 
   4  20   9       15.31       35.84     49.51 o 
   5  20   9      116.57      113.41     61.94 o 
   6  20   9       12.04       -3.00     55.31 o 
   4  21   9      460.16      424.35     82.86 o 
   5  21   9      325.02      425.59     78.30 o 
   6  21   9      121.27      134.54     63.28 o 
   4  22   9       47.11       48.58     58.52 o 
   5  22   9       21.95       62.46     58.83 o 
   6  22   9       19.87      -24.24     61.63 o 
   4  23   9       78.27      155.57     68.77 o 
   5  23   9      150.90      158.99     65.67 o 
   4  24   9      197.88      191.20     73.85 o 
   5  24   9      163.74      121.80     71.16 o 
   4  25   9      269.79      435.64     78.92 o 
   6   2  10      222.30      201.35     58.62 o 
   6   3  10       17.97       -4.25     43.92 o 
   7   3  10       62.25       45.37     48.78 o 
   6   4  10      255.97      234.80     55.72 o 
   7   4  10      128.97      151.22     55.31 o 
   6   5  10      171.25      189.75     54.89 o 
   7   5  10       52.10       41.43     54.79 o 
   8   5  10      137.60      172.35     64.53 o 
   6   6  10       76.97       94.98     50.54 o 
   7   6  10       16.46      -24.75     49.51 o 
   8   6  10       15.09       19.68     55.00 o 
   5   7  10       53.00       61.63     49.20 o 
   6   7  10      144.26      103.06     53.96 o 
   7   7  10       17.90        4.14     51.68 o 
   8   7  10       44.83      -25.69     54.79 o 
   5   8  10      531.60      620.52     96.01 o 
   6   8  10      140.61      105.96     54.69 o 
   7   8  10      235.98      301.82     68.57 o 
   8   8  10       33.48       12.33     55.00 o 
   5   9  10       67.37       80.17     52.31 o 
   6   9  10       34.45       14.40     49.72 o 
   7   9  10       39.07      114.04     59.45 o 
   5  10  10       14.14       71.98     51.17 o 
   6  10  10       76.87       58.52     52.20 o 
   7  10  10       79.39       91.97     58.93 o 
   5  11  10       61.10       11.29     50.34 o 
   6  11  10       11.30      -15.43     51.17 o 
   7  11  10       49.53        7.87     56.34 o 
   5  12  10      480.18      522.74     79.13 o 
   6  12  10        4.00       -1.45     51.99 o 
   7  12  10      111.29       80.58     64.01 o 
   5  13  10       64.80       83.27     56.34 o 
   6  13  10       42.45       47.33     50.86 o 
   7  13  10       16.42        2.18     58.21 o 
   5  14  10        9.87       26.93     53.96 o 
   6  14  10       86.36       35.73     56.66 o 
   7  14  10       79.83       14.71     59.87 o 
   5  15  10      195.57      177.94     64.84 o 
   6  15  10      113.32       85.97     59.76 o 
   5  16  10      390.89      319.11     77.89 o 
   6  16  10      292.20      321.50     72.71 o 
   5  17  10       35.56       15.33     56.55 o 
   6  17  10       15.25      -15.02     56.97 o 
   5  18  10       57.31       70.22     56.14 o 
   6  18  10       74.68       60.70     61.01 o 
   5  19  10       11.19       14.91     57.90 o 
   5  20  10      110.67      197.72     64.01 o 
   7   5  11       71.19      107.30     58.42 o 
                                                 
